# Supplementary material for: catena-Poly[[(N,N-diethyl­dithio­carbamato-κ2 S:S′)phenyl­bismuth(III)]-μ-chlorido]
Source: Acta Crystallogr Sect E Struct Rep Online. 2008 Oct 22;64(Pt 11):m1452. doi: 10.1107/S1600536808032820 (PMC2959768; doi:10.1107/S1600536808032820)
Supplement: Supplementary file 1 [file e-64-m1452-sup1.cif]

##############################################################################
###                                                                        ###
###        Electronic paper (Acta Crystallographica Section E)             ###
###                                                                        ###
##############################################################################
#                                                                            #
# This CIF contains the data in a paper accepted for publication in Acta     #
# Crystallographica Section E. It conforms to the requirements of Notes      #
# for Authors for Section E, and has been peer reviewed under the auspices   #
# of the IUCr Commission on Journals.                                        #
#                                                                            #
# Full details of the Crystallographic Information File format               #
# are given in the paper "The Crystallographic Information File (CIF):       #
# a New Standard Archive File for Crystallography" by S. R. Hall, F. H.      #
# Allen and I. D. Brown [Acta Cryst. (1991), A47, 655-685].                  #
#                                                                            #
# The current version of the core CIF dictionary is obtainable from          #
# ftp://ftp.iucr.org/pub/cif_core.dic. The current version number is 2.4.    #
#                                                                            #
# Software is freely available for graphical display of the structure(s) in  #
# this CIF.  For information consult the CIF home page http://www.iucr.org/  #
# cif/home.html                                                              #
#                                                                            #
# This file may be used for bona fide research purposes within the           #
# scientific community so long as proper attribution is given to the journal # 
# article from which it was obtained.                                        #
#                                                                            #
##############################################################################
                                             
data_I
_audit_creation_method     SHELXL-97
_chemical_name_systematic
;
catena-Poly[[(<i>N</i>,<i>N</i>-diethyldithiocarbamato-
\k^2^<i>S</i>:<i>S</i>')phenylbismuth(III)]-\m-chlorido]
;
_chemical_name_common     ?
_chemical_formula_moiety     'C11 H15 Bi Cl N S2'
_chemical_formula_sum     'C11 H15 Bi Cl N S2'
_chemical_formula_iupac     '[Bi (C6 H5) (C5 H10 N S2) Cl]'
_chemical_formula_weight     469.79
_chemical_melting_point     ?
_symmetry_cell_setting     'monoclinic'
_symmetry_space_group_name_H-M     'P 21/c'
loop_
    _symmetry_equiv_pos_as_xyz
    'x, y, z'
    '-x, y+1/2, -z+1/2'
    '-x, -y, -z'
    'x, -y-1/2, z-1/2'
_cell_length_a     9.2029(9)
_cell_length_b     18.1432(17)
_cell_length_c     9.0779(8)
_cell_angle_alpha     90.00
_cell_angle_beta     106.811(2)
_cell_angle_gamma     90.00
_cell_volume     1451.0(2)
_cell_formula_units_Z     4
_cell_measurement_reflns_used     3883
_cell_measurement_theta_min     2.318
_cell_measurement_theta_max     28.21
_cell_measurement_temperature     298(2)
_exptl_crystal_description     block
_exptl_crystal_colour     colorless
_exptl_crystal_size_max     0.23
_exptl_crystal_size_mid     0.22
_exptl_crystal_size_min     0.21
_exptl_crystal_density_diffrn     2.151
_exptl_crystal_density_meas     ?
_exptl_crystal_density_method     'not measured'
_exptl_crystal_F_000     880
_exptl_absorpt_coefficient_mu     12.598
_exptl_absorpt_correction_type     multi-scan
_exptl_absorpt_process_details     '(SADABS; Sheldrick, 2003)'
_exptl_absorpt_correction_T_min     0.1597
_exptl_absorpt_correction_T_max     0.1773
_exptl_special_details
;
;
_diffrn_ambient_temperature     298(2)
_diffrn_radiation_type     MoK\a
_diffrn_radiation_wavelength     0.71073
_diffrn_radiation_source     'fine-focus sealed tube'
_diffrn_radiation_monochromator     graphite
_diffrn_measurement_device_type     'Bruker SMART CCD area-detector'
_diffrn_measurement_method     '\f and \w'
_diffrn_detector_area_resol_mean     ?
_diffrn_reflns_number     6443
_diffrn_reflns_av_R_equivalents     0.0951
_diffrn_reflns_av_sigmaI/netI     0.0928
_diffrn_reflns_theta_min     2.57
_diffrn_reflns_theta_max     25.00
_diffrn_reflns_theta_full     25.00
_diffrn_measured_fraction_theta_max     0.960
_diffrn_measured_fraction_theta_full     0.960
_diffrn_reflns_limit_h_min     -10
_diffrn_reflns_limit_h_max     10
_diffrn_reflns_limit_k_min     -21
_diffrn_reflns_limit_k_max     19
_diffrn_reflns_limit_l_min     -10
_diffrn_reflns_limit_l_max     10
_diffrn_standards_number     0
_diffrn_standards_interval_count     ?
_diffrn_standards_interval_time     ?
_diffrn_standards_decay_%     0
_refine_special_details
;
Refinement of <i>F</i>^2^ against ALL reflections. The weighted <i>R</i>-factor
<i>wR</i> and goodness of fit <i>S</i> are based on <i>F</i>^2^, conventional
<i>R</i>-factors <i>R</i> are based on <i>F</i>, with <i>F</i> set to zero for
negative <i>F</i>^2^. The threshold expression of <i>F</i>^2^ >
\s(<i>F</i>^2^) is used only for calculating <i>R</i>-factors(gt) <i>etc</i>.
and is not relevant to the choice of reflections for refinement.
<i>R</i>-factors based on <i>F</i>^2^ are statistically about twice as large
as those based on <i>F</i>, and <i>R</i>- factors based on ALL data will be
even larger.
;
_reflns_number_total     2444
_reflns_number_gt     1877
_reflns_threshold_expression     I>2\s(I)
_refine_ls_structure_factor_coef     Fsqd
_refine_ls_matrix_type     full
_refine_ls_R_factor_all     0.0703
_refine_ls_R_factor_gt     0.0564
_refine_ls_wR_factor_gt     0.1380
_refine_ls_wR_factor_ref     0.1489
_refine_ls_goodness_of_fit_ref     0.918
_refine_ls_restrained_S_all     0.918
_refine_ls_number_reflns     2444
_refine_ls_number_parameters     147
_refine_ls_number_restraints     0
_refine_ls_hydrogen_treatment     constr
_refine_ls_weighting_scheme     calc
_refine_ls_weighting_details
                 'calc w=1/[\s^2^(Fo^2^)+(0.0942P)^2^] where P=(Fo^2^+2Fc^2^)/3'
_atom_sites_solution_hydrogens     geom
_atom_sites_solution_primary     direct
_atom_sites_solution_secondary     difmap
_refine_ls_shift/su_max     ?
_refine_ls_shift/su_max_lt     0.001
_refine_ls_shift/su_mean     <0.001
_refine_diff_density_max     2.036
_refine_diff_density_min     -2.836
_refine_ls_extinction_method     none
_refine_ls_extinction_coef     ?
loop_
    _atom_type_symbol
    _atom_type_description
    _atom_type_scat_dispersion_real
    _atom_type_scat_dispersion_imag
    _atom_type_scat_source
    'C' 'C' 0.0033 0.0016
                         'International Tables Vol C Tables 4.2.6.8 and 6.1.1.4'
    'H' 'H' 0.0000 0.0000
                         'International Tables Vol C Tables 4.2.6.8 and 6.1.1.4'
    'N' 'N' 0.0061 0.0033
                         'International Tables Vol C Tables 4.2.6.8 and 6.1.1.4'
    'Bi' 'Bi' -4.1077 10.2566
                         'International Tables Vol C Tables 4.2.6.8 and 6.1.1.4'
    'S' 'S' 0.1246 0.1234
                         'International Tables Vol C Tables 4.2.6.8 and 6.1.1.4'
    'Cl' 'Cl' 0.1484 0.1585
                         'International Tables Vol C Tables 4.2.6.8 and 6.1.1.4'
_computing_data_collection     'SMART (Bruker, 2001)'
_computing_cell_refinement     'SAINT (Bruker, 2001)'
_computing_data_reduction     'SAINT (Bruker, 2001)'
_computing_structure_solution     'SHELXS97 (Sheldrick, 2008)'
_computing_structure_refinement     'SHELXL97 (Sheldrick, 2008)'
_computing_molecular_graphics     'SHELXTL (Sheldrick, 2008)'
_computing_publication_material     'SHELXTL (Sheldrick, 2008)'
loop_
    _atom_site_type_symbol
    _atom_site_label
    _atom_site_fract_x
    _atom_site_fract_y
    _atom_site_fract_z
    _atom_site_U_iso_or_equiv
    _atom_site_adp_type
    _atom_site_calc_flag
    _atom_site_refinement_flags
    _atom_site_occupancy
    _atom_site_disorder_assembly
    _atom_site_disorder_group
    Bi Bi1 0.83539(5) 0.19587(2) 0.77837(4) 0.0353(2) Uani d . 1 . .
    Cl Cl1 0.8497(4) 0.32758(19) 0.6005(3) 0.0448(8) Uani d . 1 . .
    N N1 0.7954(11) -0.0056(5) 0.4907(10) 0.036(2) Uani d . 1 . .
    S S1 0.8233(4) 0.14036(18) 0.5054(3) 0.0435(8) Uani d . 1 . .
    S S2 0.8036(4) 0.0484(2) 0.7681(3) 0.0462(8) Uani d . 1 . .
    C C1 0.8051(13) 0.0546(7) 0.5771(12) 0.040(3) Uani d . 1 . .
    C C2 0.7991(16) 0.0000(7) 0.3290(12) 0.051(3) Uani d . 1 . .
    H H2A 0.8309 -0.0470 0.2976 0.061 Uiso calc R 1 . .
    H H2B 0.8737 0.0366 0.3225 0.061 Uiso calc R 1 . .
    C C3 0.6464(14) 0.0208(8) 0.2196(11) 0.053(4) Uani d . 1 . .
    H H3A 0.5721 -0.0154 0.2255 0.079 Uiso calc R 1 . .
    H H3B 0.6540 0.0227 0.1164 0.079 Uiso calc R 1 . .
    H H3C 0.6163 0.0682 0.2477 0.079 Uiso calc R 1 . .
    C C4 0.7770(14) -0.0790(7) 0.5486(14) 0.045(3) Uani d . 1 . .
    H H4A 0.8283 -0.0807 0.6581 0.054 Uiso calc R 1 . .
    H H4B 0.8252 -0.1148 0.4985 0.054 Uiso calc R 1 . .
    C C5 0.6136(17) -0.0998(9) 0.5216(18) 0.069(4) Uani d . 1 . .
    H H5A 0.5645 -0.0637 0.5679 0.103 Uiso calc R 1 . .
    H H5B 0.6078 -0.1472 0.5667 0.103 Uiso calc R 1 . .
    H H5C 0.5641 -0.1020 0.4130 0.103 Uiso calc R 1 . .
    C C6 1.0885(14) 0.1853(6) 0.8490(12) 0.035(3) Uani d . 1 . .
    C C7 1.1620(16) 0.1381(8) 0.9745(13) 0.052(4) Uani d . 1 . .
    H H7 1.1050 0.1124 1.0271 0.063 Uiso calc R 1 . .
    C C8 1.3156(18) 0.1310(9) 1.0167(15) 0.063(4) Uani d . 1 . .
    H H8 1.3624 0.1002 1.0985 0.076 Uiso calc R 1 . .
    C C9 1.4023(18) 0.1673(9) 0.9431(17) 0.064(4) Uani d . 1 . .
    H H9 1.5074 0.1626 0.9761 0.077 Uiso calc R 1 . .
    C C10 1.3332(13) 0.2117(8) 0.8179(18) 0.055(4) Uani d . 1 . .
    H H10 1.3919 0.2351 0.7639 0.066 Uiso calc R 1 . .
    C C11 1.1787(15) 0.2213(7) 0.7736(15) 0.048(3) Uani d . 1 . .
    H H11 1.1339 0.2524 0.6915 0.058 Uiso calc R 1 . .
loop_
    _atom_site_aniso_label
    _atom_site_aniso_U_11
    _atom_site_aniso_U_22
    _atom_site_aniso_U_33
    _atom_site_aniso_U_12
    _atom_site_aniso_U_13
    _atom_site_aniso_U_23
    Bi1 0.0391(4) 0.0378(4) 0.0300(3) 0.00102(19) 0.0113(2) -0.00018(16)
    Cl1 0.059(2) 0.0432(18) 0.0374(14) 0.0086(16) 0.0221(14) 0.0032(13)
    N1 0.035(6) 0.034(6) 0.039(5) 0.008(5) 0.009(4) 0.003(4)
    S1 0.064(2) 0.0374(18) 0.0303(13) -0.0063(16) 0.0152(13) 0.0013(12)
    S2 0.061(2) 0.043(2) 0.0348(14) -0.0054(17) 0.0142(14) 0.0066(13)
    C1 0.040(7) 0.043(8) 0.037(6) 0.002(6) 0.010(5) 0.005(5)
    C2 0.073(10) 0.043(8) 0.039(6) 0.014(7) 0.022(6) -0.003(5)
    C3 0.060(10) 0.048(9) 0.046(7) 0.008(7) 0.008(6) 0.003(5)
    C4 0.039(8) 0.030(7) 0.063(7) -0.001(6) 0.012(6) 0.002(6)
    C5 0.073(11) 0.052(10) 0.093(10) -0.010(9) 0.042(9) 0.009(8)
    C6 0.041(8) 0.032(7) 0.037(6) 0.009(5) 0.019(5) -0.002(5)
    C7 0.058(9) 0.057(10) 0.043(6) 0.021(7) 0.016(6) 0.005(6)
    C8 0.069(11) 0.068(11) 0.051(7) 0.031(9) 0.016(7) 0.004(7)
    C9 0.046(9) 0.067(11) 0.071(9) 0.006(8) 0.000(8) -0.028(9)
    C10 0.012(7) 0.059(10) 0.094(10) -0.009(6) 0.016(7) -0.006(8)
    C11 0.055(9) 0.039(8) 0.055(7) -0.012(7) 0.023(6) 0.000(6)
_geom_special_details
;
All e.s.d.'s (except the e.s.d. in the dihedral angle between two l.s. planes)
are estimated using the full covariance matrix. The cell e.s.d.'s are taken
into account individually in the estimation of e.s.d.'s in distances, angles
and torsion angles; correlations between e.s.d.'s in cell parameters are only
used when they are defined by crystal symmetry. An approximate (isotropic)
treatment of cell e.s.d.'s is used for estimating e.s.d.'s involving l.s.
planes.
;
loop_
    _geom_bond_atom_site_label_1
    _geom_bond_atom_site_label_2
    _geom_bond_site_symmetry_2
    _geom_bond_distance
    _geom_bond_publ_flag
    Bi1 C6 . 2.238(13) ?
    Bi1 S1 . 2.647(3) ?
    Bi1 S2 . 2.690(4) ?
    Bi1 Cl1 . 2.908(3) ?
    Bi1 Cl1 4_566 2.920(3) ?
    Cl1 Bi1 4_565 2.920(3) ?
    N1 C1 . 1.332(15) ?
    N1 C4 . 1.459(14) ?
    N1 C2 . 1.481(13) ?
    S1 C1 . 1.714(13) ?
    S2 C1 . 1.742(10) ?
    C2 C3 . 1.516(15) ?
    C2 H2A . 0.9700 ?
    C2 H2B . 0.9700 ?
    C3 H3A . 0.9600 ?
    C3 H3B . 0.9600 ?
    C3 H3C . 0.9600 ?
    C4 C5 . 1.500(17) ?
    C4 H4A . 0.9700 ?
    C4 H4B . 0.9700 ?
    C5 H5A . 0.9600 ?
    C5 H5B . 0.9600 ?
    C5 H5C . 0.9600 ?
    C6 C11 . 1.383(16) ?
    C6 C7 . 1.429(16) ?
    C7 C8 . 1.360(19) ?
    C7 H7 . 0.9300 ?
    C8 C9 . 1.35(2) ?
    C8 H8 . 0.9300 ?
    C9 C10 . 1.39(2) ?
    C9 H9 . 0.9300 ?
    C10 C11 . 1.373(16) ?
    C10 H10 . 0.9300 ?
    C11 H11 . 0.9300 ?
loop_
    _geom_angle_atom_site_label_1
    _geom_angle_atom_site_label_2
    _geom_angle_atom_site_label_3
    _geom_angle_site_symmetry_1
    _geom_angle_site_symmetry_3
    _geom_angle
    _geom_angle_publ_flag
    C6 Bi1 S1 . . 89.7(3) ?
    C6 Bi1 S2 . . 91.1(3) ?
    S1 Bi1 S2 . . 67.33(9) ?
    C6 Bi1 Cl1 . . 91.1(3) ?
    S1 Bi1 Cl1 . . 77.84(9) ?
    S2 Bi1 Cl1 . . 145.09(8) ?
    C6 Bi1 Cl1 . 4_566 87.6(3) ?
    S1 Bi1 Cl1 . 4_566 149.27(10) ?
    S2 Bi1 Cl1 . 4_566 82.11(8) ?
    Cl1 Bi1 Cl1 . 4_566 132.80(6) ?
    Bi1 Cl1 Bi1 . 4_565 116.11(11) ?
    C1 N1 C4 . . 122.1(9) ?
    C1 N1 C2 . . 120.7(10) ?
    C4 N1 C2 . . 117.2(9) ?
    C1 S1 Bi1 . . 88.4(4) ?
    C1 S2 Bi1 . . 86.5(4) ?
    N1 C1 S1 . . 121.2(8) ?
    N1 C1 S2 . . 121.0(9) ?
    S1 C1 S2 . . 117.8(7) ?
    N1 C2 C3 . . 112.5(10) ?
    N1 C2 H2A . . 109.1 ?
    C3 C2 H2A . . 109.1 ?
    N1 C2 H2B . . 109.1 ?
    C3 C2 H2B . . 109.1 ?
    H2A C2 H2B . . 107.8 ?
    C2 C3 H3A . . 109.5 ?
    C2 C3 H3B . . 109.5 ?
    H3A C3 H3B . . 109.5 ?
    C2 C3 H3C . . 109.5 ?
    H3A C3 H3C . . 109.5 ?
    H3B C3 H3C . . 109.5 ?
    N1 C4 C5 . . 112.7(11) ?
    N1 C4 H4A . . 109.0 ?
    C5 C4 H4A . . 109.0 ?
    N1 C4 H4B . . 109.0 ?
    C5 C4 H4B . . 109.0 ?
    H4A C4 H4B . . 107.8 ?
    C4 C5 H5A . . 109.5 ?
    C4 C5 H5B . . 109.5 ?
    H5A C5 H5B . . 109.5 ?
    C4 C5 H5C . . 109.5 ?
    H5A C5 H5C . . 109.5 ?
    H5B C5 H5C . . 109.5 ?
    C11 C6 C7 . . 117.6(12) ?
    C11 C6 Bi1 . . 122.8(9) ?
    C7 C6 Bi1 . . 119.5(9) ?
    C8 C7 C6 . . 119.7(13) ?
    C8 C7 H7 . . 120.2 ?
    C6 C7 H7 . . 120.2 ?
    C7 C8 C9 . . 122.0(14) ?
    C7 C8 H8 . . 119.0 ?
    C9 C8 H8 . . 119.0 ?
    C8 C9 C10 . . 119.4(15) ?
    C8 C9 H9 . . 120.3 ?
    C10 C9 H9 . . 120.3 ?
    C11 C10 C9 . . 120.2(14) ?
    C11 C10 H10 . . 119.9 ?
    C9 C10 H10 . . 119.9 ?
    C6 C11 C10 . . 121.0(13) ?
    C6 C11 H11 . . 119.5 ?
    C10 C11 H11 . . 119.5 ?
loop_
    _geom_torsion_atom_site_label_1
    _geom_torsion_atom_site_label_2
    _geom_torsion_atom_site_label_3
    _geom_torsion_atom_site_label_4
    _geom_torsion_site_symmetry_1
    _geom_torsion_site_symmetry_2
    _geom_torsion_site_symmetry_3
    _geom_torsion_site_symmetry_4
    _geom_torsion
    _geom_torsion_publ_flag
    C6 Bi1 Cl1 Bi1 . . . 4_565 90.5(3) ?
    S1 Bi1 Cl1 Bi1 . . . 4_565 1.09(12) ?
    S2 Bi1 Cl1 Bi1 . . . 4_565 -2.9(2) ?
    Cl1 Bi1 Cl1 Bi1 4_566 . . 4_565 178.29(5) ?
    C6 Bi1 S1 C1 . . . . 91.2(5) ?
    S2 Bi1 S1 C1 . . . . -0.1(4) ?
    Cl1 Bi1 S1 C1 . . . . -177.6(4) ?
    Cl1 Bi1 S1 C1 4_566 . . . 6.4(5) ?
    C6 Bi1 S2 C1 . . . . -89.1(5) ?
    S1 Bi1 S2 C1 . . . . 0.1(4) ?
    Cl1 Bi1 S2 C1 . . . . 4.3(4) ?
    Cl1 Bi1 S2 C1 4_566 . . . -176.6(4) ?
    C4 N1 C1 S1 . . . . -178.9(8) ?
    C2 N1 C1 S1 . . . . -0.3(15) ?
    C4 N1 C1 S2 . . . . 2.4(15) ?
    C2 N1 C1 S2 . . . . -179.0(8) ?
    Bi1 S1 C1 N1 . . . . -178.6(10) ?
    Bi1 S1 C1 S2 . . . . 0.1(7) ?
    Bi1 S2 C1 N1 . . . . 178.6(10) ?
    Bi1 S2 C1 S1 . . . . -0.1(6) ?
    C1 N1 C2 C3 . . . . -81.2(14) ?
    C4 N1 C2 C3 . . . . 97.5(13) ?
    C1 N1 C4 C5 . . . . 89.4(14) ?
    C2 N1 C4 C5 . . . . -89.2(13) ?
    S1 Bi1 C6 C11 . . . . 60.6(10) ?
    S2 Bi1 C6 C11 . . . . 127.9(10) ?
    Cl1 Bi1 C6 C11 . . . . -17.2(10) ?
    Cl1 Bi1 C6 C11 4_566 . . . -150.0(10) ?
    S1 Bi1 C6 C7 . . . . -117.6(9) ?
    S2 Bi1 C6 C7 . . . . -50.3(9) ?
    Cl1 Bi1 C6 C7 . . . . 164.6(9) ?
    Cl1 Bi1 C6 C7 4_566 . . . 31.8(9) ?
    C11 C6 C7 C8 . . . . 1.0(19) ?
    Bi1 C6 C7 C8 . . . . 179.3(10) ?
    C6 C7 C8 C9 . . . . 0(2) ?
    C7 C8 C9 C10 . . . . -2(2) ?
    C8 C9 C10 C11 . . . . 3(2) ?
    C7 C6 C11 C10 . . . . 0.1(19) ?
    Bi1 C6 C11 C10 . . . . -178.2(10) ?
    C9 C10 C11 C6 . . . . -2(2) ?
data_global
_journal_date_recd_electronic     2008-09-16
_journal_date_accepted     2008-10-10
_journal_name_full     'Acta Crystallographica, Section E'
_journal_year     2008
_journal_volume     64
_journal_issue     11
_journal_page_first     m1452
_journal_page_last     m1452
_journal_paper_category     QM
_journal_coeditor_code     SU2063
_publ_contact_author_name     'Prof. Handong Yin'
_publ_contact_author_address
;
  College of Chemistry and Chemical Engineering
  Liaocheng University
  Shandong 252059
  P.R.China
;
_publ_contact_author_email     handongyin@sohu.com
_publ_contact_author_fax     '86 635 8239121'
_publ_contact_author_phone     '86 635 8239121'
_publ_section_title
;\
<i>catena</i>-Poly[[(<i>N</i>,<i>N</i>-diethyldithiocarbamato-\k^2^<i>S</i>:\
<i>S</i>')phenylbismuth(III)]-\m-chlorido]
;
loop_
    _publ_author_name
    _publ_author_address
    'Liansheng Cui'
;
  College of Chemistry and Chemical Engineering
  Liaocheng University
  Shandong 252059
  People's Republic of China
;
    'Handong Yin'
;
  College of Chemistry and Chemical Engineering
  Liaocheng University
  Shandong 252059
  People's Republic of China
;
    'Minglei Yang'
;
  College of Chemistry and Chemical Engineering
  Liaocheng University
  Shandong 252059
  People's Republic of China
;
    'Li Quan'
;
  College of Chemistry and Chemical Engineering
  Liaocheng University
  Shandong 252059
  People's Republic of China
;
    'Daqi Wang'
;
  College of Chemistry and Chemical Engineering
  Liaocheng University
  Shandong 252059
  People's Republic of China
;
