# Supplementary material for: catena-Poly[[(N,N-diethyl­dithio­carbamato-κ2 S:S′)phenyl­bismuth(III)]-μ-chlorido]
Source: Acta Crystallogr Sect E Struct Rep Online. 2008 Oct 22;64(Pt 11):m1452. doi: 10.1107/S1600536808032820 (PMC2959768; doi:10.1107/S1600536808032820)
Supplement: Supplementary file 2 [file e-64-m1452-Isup2.hkl]

# 
# h,k,l, Fc-squared, Fo-squared, sigma(Fo-squared) and status flag 
# 
data_I
_shelx_title ' 080427e in P2(1)/c' 
_shelx_refln_list_code          4 
_shelx_F_calc_maximum      330.33 
_exptl_crystal_F_000       880.00 
_reflns_d_resolution_high  0.8410 
 
loop_ 
 _symmetry_equiv_pos_as_xyz 
 'x, y, z' 
 '-x, y+1/2, -z+1/2' 
 '-x, -y, -z' 
 'x, -y-1/2, z-1/2' 
 
_cell_length_a     9.2029 
_cell_length_b    18.1432 
_cell_length_c     9.0779 
_cell_angle_alpha  90.000 
_cell_angle_beta  106.811 
_cell_angle_gamma  90.000 
 
_shelx_F_squared_multiplier     1.000 
 
loop_ 
 _refln_index_h 
 _refln_index_k 
 _refln_index_l 
 _refln_F_squared_calc 
 _refln_F_squared_meas 
 _refln_F_squared_sigma 
 _refln_observed_status 
   2   0   0   100447.26    72915.77   5131.18 o 
   4   0   0    35992.06    43343.29   3530.29 o 
   5   0   0    27665.05    36839.80   1671.84 o 
   6   0   0    46592.82    64781.29   2645.82 o 
   8   0   0     5004.23     8752.80    883.31 o 
  10   0   0     1065.71     1806.07    420.03 o 
   1   1   0    57435.93    61887.10   4306.27 o 
   2   1   0   108473.53    73057.19   3568.37 o 
   3   1   0      410.29      426.65     82.10 o 
   4   1   0    49665.97    46349.76   1407.79 o 
   5   1   0    32359.99    39649.88   1787.91 o 
   6   1   0      240.43      358.14     70.69 o 
   7   1   0    13105.04    19187.09   1558.70 o 
   8   1   0    10912.04    16308.87   1333.69 o 
   9   1   0      216.99      522.46    212.27 o 
  10   1   0     2960.06     4914.28    456.68 o 
   1   2   0    17222.87    17081.36   1200.02 o 
   2   2   0     1851.58     1991.57    189.60 o 
   3   2   0    29540.28    28493.08   1227.47 o 
   5   2   0      394.86      384.58    125.81 o 
   6   2   0    15972.71    19375.53   2793.82 o 
   7   2   0     7368.78    10150.86   2156.66 o 
   8   2   0      614.56      947.58    150.51 o 
   9   2   0     4833.19     8389.27    959.54 o 
  10   2   0     1717.48     3094.06    369.55 o 
   1   3   0     6141.78     6168.00    451.60 o 
   2   3   0     5529.18     5256.29    404.14 o 
   3   3   0      520.50      489.46     49.83 o 
   4   3   0     4324.19     3593.59    682.47 o 
   5   3   0     4499.99     3074.85    271.36 o 
   6   3   0      553.88       89.75    231.27 o 
   7   3   0      941.56     1379.97    155.75 o 
   8   3   0     3008.68     3701.38    478.72 o 
   9   3   0      283.48      439.25    203.94 o 
  10   3   0      478.99      749.97    230.92 o 
   0   4   0      542.04      650.99    100.80 o 
   1   4   0      474.61      554.12     41.02 o 
   2   4   0     1352.91     1247.74    320.97 o 
   3   4   0      924.94      999.09     88.54 o 
   4   4   0       33.13       40.27     22.64 o 
   5   4   0      436.21      605.76    145.78 o 
   6   4   0      545.66      225.52    120.16 o 
   7   4   0       69.37       20.06    138.75 o 
   8   4   0      138.40       52.38    100.18 o 
   9   4   0       16.53       -4.05    163.06 o 
  10   4   0       15.79      -21.32    179.66 o 
   1   5   0      741.86      788.65     55.24 o 
   2   5   0     5962.39     5088.44    912.82 o 
   3   5   0        9.62       22.16     38.15 o 
   4   5   0     1390.99     1471.74    183.43 o 
   5   5   0     1494.66     1612.01    364.28 o 
   6   5   0      449.09      383.80    109.97 o 
   7   5   0      328.05      299.77    224.00 o 
   8   5   0      610.16      561.74    121.63 o 
   9   5   0      157.24      102.73    112.22 o 
  10   5   0       33.41       45.33    179.41 o 
   0   6   0    42008.99    48935.89   2946.53 o 
   1   6   0     8705.95    10241.72    484.71 o 
   2   6   0     4770.07     4221.89    408.46 o 
   3   6   0    20230.07    20656.38   1052.00 o 
   4   6   0     6569.50     7716.33   1645.88 o 
   5   6   0     1618.40     1588.97    214.59 o 
   6   6   0     6987.87     6672.73    751.55 o 
   7   6   0     1520.58     1360.88    307.00 o 
   8   6   0      446.09      383.60    215.13 o 
   9   6   0     1699.99     1625.15    232.59 o 
  10   6   0      334.09      398.82    207.67 o 
   1   7   0    55579.54    60583.32   2201.49 o 
   2   7   0    33192.00    38015.94   2941.22 o 
   3   7   0       60.86       20.26     67.14 o 
   4   7   0    22497.62    22809.54   1660.66 o 
   5   7   0    18533.30    17833.73    746.92 o 
   6   7   0        1.60       91.17     92.50 o 
   7   7   0     6895.95     6089.32    805.53 o 
   8   7   0     4280.80     3304.73    581.87 o 
   9   7   0       61.18      -32.67    142.54 o 
   0   8   0    47264.79    56382.08   3400.24 o 
   1   8   0    14301.71    16192.06    621.47 o 
   2   8   0     7497.02     7435.37    705.49 o 
   4   8   0     7602.91     7317.57    350.17 o 
   5   8   0     3755.37     3786.04    224.29 o 
   6   8   0    11379.94    10923.98    500.45 o 
   7   8   0     2675.03     2665.88    232.06 o 
   8   8   0      924.27      898.32    260.94 o 
   9   8   0     3364.52     2821.12    382.55 o 
   1   9   0    18068.45    20732.19    787.28 o 
   2   9   0    24760.03    25701.22   1565.82 o 
   3   9   0       89.86       70.56     81.63 o 
   4   9   0    13690.02    12136.26   1991.26 o 
   5   9   0    14334.31    14342.06    623.84 o 
   6   9   0      770.21      956.86    126.10 o 
   7   9   0     5566.00     5208.36    372.46 o 
   8   9   0     6713.20     5378.06    543.54 o 
   9   9   0      192.53      176.49    114.15 o 
   0  10   0    23120.00    28964.50   1799.65 o 
   1  10   0     5066.40     5794.34    261.43 o 
   2  10   0     3384.77     3552.59    235.63 o 
   4  10   0     5892.86     5105.67   1116.63 o 
   5  10   0     1187.97     1249.52    174.73 o 
   6  10   0     7830.16     7558.11    380.32 o 
   7  10   0     2289.28     2501.90    206.74 o 
   8  10   0      370.07      336.50    119.81 o 
   9  10   0     2560.34     2094.05    246.56 o 
   1  11   0     8962.11    10109.65    554.08 o 
   2  11   0     8872.46     9562.36    405.14 o 
   3  11   0       89.96       11.95    150.20 o 
   4  11   0     6992.81     5575.31   1502.10 o 
   5  11   0     6066.29     6272.10    407.70 o 
   6  11   0       24.70      138.97    113.86 o 
   7  11   0     2422.66     2425.46    205.02 o 
   8  11   0     2901.63     2501.40    217.26 o 
   9  11   0       64.13        4.75    144.61 o 
   0  12   0     9162.67    10255.31    709.28 o 
   1  12   0     2389.46     2636.06    162.68 o 
   2  12   0     3039.45     3112.44    176.08 o 
   3  12   0     6393.61     5985.02   1095.32 o 
   4  12   0     1284.66     1072.65    455.17 o 
   5  12   0      854.69     1025.33    165.22 o 
   6  12   0     4954.55     4865.03    348.67 o 
   7  12   0      499.91      591.91    149.89 o 
   8  12   0      743.04      774.42    146.13 o 
   1  13   0     2323.22     2470.82    159.73 o 
   2  13   0     1965.52     1948.53    215.62 o 
   3  13   0       84.00       15.03    127.37 o 
   4  13   0     2748.82     2441.74    753.99 o 
   5  13   0      106.81       72.08    117.14 o 
   6  13   0      397.91      521.71    147.64 o 
   7  13   0      230.62      220.82    135.34 o 
   8  13   0      142.14       56.51    132.46 o 
   0  14   0       21.50      120.05    125.74 o 
   1  14   0        6.56       19.01     63.63 o 
   2  14   0      321.39      329.27    127.66 o 
   3  14   0        8.41      -87.37    103.44 o 
   4  14   0      215.74      147.88    130.93 o 
   5  14   0      109.23       95.55    124.77 o 
   6  14   0       37.51       68.82    126.05 o 
   7  14   0      101.80      120.56    129.59 o 
   1  15   0     4272.92     4332.90    301.33 o 
   2  15   0     2831.74     3109.69    273.98 o 
   3  15   0      299.64      266.85    142.07 o 
   4  15   0     3063.39     2426.41    756.94 o 
   5  15   0     1057.49     1045.26    344.80 o 
   6  15   0      116.27      133.74    140.13 o 
   7  15   0      889.71      829.95    181.78 o 
   0  16   0     7062.17     6801.52    520.83 o 
   1  16   0     2369.66     2364.04    272.04 o 
   2  16   0     1706.52     1751.09    210.03 o 
   3  16   0     5964.70     5340.78    674.40 o 
   4  16   0      730.83      563.74    295.14 o 
   5  16   0      679.50      422.42    272.36 o 
   6  16   0     1981.80     1708.94    263.47 o 
   7  16   0      352.08      386.54    165.72 o 
   1  17   0     4138.15     3938.96    446.23 o 
   2  17   0     3259.15     2965.09    263.64 o 
   3  17   0      102.51       88.34    127.47 o 
   4  17   0     3142.33     2463.97    744.74 o 
   5  17   0     3757.85     2897.52   1001.63 o 
   6  17   0       13.55       29.32    136.83 o 
   1  18   0     1746.38     1697.81    233.22 o 
   2  18   0     1216.38     1180.51    187.86 o 
   3  18   0     4889.10     4470.37    354.83 o 
   4  18   0     1490.18     1182.08    210.35 o 
   5  18   0      486.21      223.50    202.33 o 
   1  19   0     5487.22     4686.81    552.61 o 
   2  19   0     4789.71     4409.38    336.92 o 
   3  19   0       58.81       16.00    139.22 o 
   4  19   0     3875.15     3268.49    839.06 o 
   0  20   0     4253.81     2570.59    303.87 o 
   1  20   0      937.48      790.19    206.75 o 
   2  20   0     1229.72     1262.16    186.81 o 
   3  20   0     3609.78     3068.17    288.43 o 
   1  21   0     1115.74      902.25    216.22 o 
   2  21   0      987.93      786.40    162.22 o 
 -10   1   1      853.29     1475.79    292.70 o 
  -9   1   1      208.28      334.56    206.08 o 
  -8   1   1     1249.29     2266.76    322.01 o 
  -7   1   1     4573.05     7495.47    622.60 o 
  -6   1   1      520.50      688.30     76.79 o 
  -5   1   1     6772.23     5955.89    579.73 o 
  -4   1   1    15235.87    13198.54   1084.00 o 
  -3   1   1       27.91       40.64     19.88 o 
  -2   1   1    22549.73    22521.40    746.08 o 
  -1   1   1     6670.83     6857.44    234.88 o 
   0   1   1     1140.81     1244.75     45.35 o 
   1   1   1     7587.73     7627.16    360.25 o 
   2   1   1     4317.40     4313.12    226.83 o 
   3   1   1     3530.57     3209.73    231.01 o 
   4   1   1     2839.15     2131.83    437.87 o 
   5   1   1      117.37       81.16     54.58 o 
   6   1   1       18.99       56.15     64.96 o 
   7   1   1      373.03      672.98    133.33 o 
   8   1   1      365.58      503.41    187.57 o 
   9   1   1        2.11      114.27    170.10 o 
  10   1   1       63.41      167.70    189.84 o 
 -10   2   1      327.28      594.18    232.86 o 
  -9   2   1     4178.68     7033.58    759.47 o 
  -7   2   1     1458.50     2238.44    235.16 o 
  -6   2   1    11041.22    12287.84    674.60 o 
  -5   2   1     5689.21     4401.47    193.10 o 
  -4   2   1     1995.22     1837.56    181.31 o 
  -3   2   1    30221.04    29517.57    969.63 o 
  -2   2   1    11346.67    11555.73    318.06 o 
  -1   2   1    13139.89    13508.13    616.45 o 
   0   2   1    45325.89    53625.79   3191.90 o 
   1   2   1     7402.51     7323.67    206.85 o 
   2   2   1     6427.66     6613.17    238.33 o 
   3   2   1    21819.01    18779.22    972.45 o 
   4   2   1     5028.54     3780.64    178.09 o 
   5   2   1     2818.38     2409.78    503.05 o 
   6   2   1     6494.19     7258.67    988.99 o 
   7   2   1      605.86     1000.33    156.19 o 
   8   2   1      747.55     1234.33    237.37 o 
   9   2   1      958.47     1706.66    276.39 o 
  10   2   1      224.26      461.26    212.13 o 
 -10   3   1     2553.74     4003.24    420.02 o 
  -9   3   1       14.21      -69.41    159.86 o 
  -8   3   1     5487.79     7969.72    970.57 o 
  -6   3   1      329.47      474.46    153.90 o 
  -5   3   1    13808.88    11818.08    458.07 o 
  -4   3   1    27804.33    24210.70   1602.32 o 
  -3   3   1     3699.62     4213.62    130.19 o 
  -2   3   1     9629.16    10133.13    337.56 o 
  -1   3   1    38684.82    41383.45   1909.03 o 
   0   3   1    20042.90    23192.44    997.82 o 
   1   3   1    12289.40    12409.17    414.18 o 
   2   3   1    29139.58    26013.91   1623.51 o 
   3   3   1     3281.52     2969.71    274.83 o 
   4   3   1     7431.82     6298.85    253.94 o 
   6   3   1      975.41      816.87    267.55 o 
   7   3   1     3293.37     4413.22    895.23 o 
   8   3   1     5296.93     7542.93   1362.83 o 
   9   3   1      378.16      603.24    204.91 o 
  10   3   1     1094.32     1834.14    318.07 o 
 -10   4   1      932.39     1669.80    317.53 o 
  -9   4   1     7137.36    11430.51   1132.22 o 
  -8   4   1     3985.20     4703.20    861.47 o 
  -7   4   1     1908.10     2194.06    549.92 o 
  -5   4   1     9062.72     7652.31    767.39 o 
  -4   4   1     8366.96     8187.92    395.57 o 
  -3   4   1    27904.93    27194.92   1066.84 o 
  -2   4   1    26007.37    26900.51   1579.01 o 
  -1   4   1     7896.35     7949.70    383.53 o 
   0   4   1    62935.10    56158.63   9742.90 o 
   1   4   1    12486.23    13018.31   1568.52 o 
   2   4   1      215.23      196.46     30.36 o 
   3   4   1    25273.59    24779.41    829.08 o 
   4   4   1    19166.08    18707.37    924.40 o 
   5   4   1      125.98       81.91     51.38 o 
   8   4   1       71.45      112.98    117.93 o 
   9   4   1     3124.05     4667.57   1458.54 o 
 -10   5   1     3860.26     5398.46    767.41 o 
  -9   5   1       80.88      165.09    164.10 o 
  -6   5   1      215.33      174.29     84.99 o 
  -5   5   1    12867.88    10723.98    591.80 o 
  -4   5   1    43886.61    42430.45   3005.88 o 
  -3   5   1     3033.59     3188.45    169.23 o 
  -2   5   1    33555.18    38098.61   2323.85 o 
  -1   5   1    27419.56    29917.78   1812.60 o 
   1   5   1    14525.79     9771.00    760.83 o 
   2   5   1    43186.62    41372.84   2051.15 o 
   3   5   1     2476.09     2438.59    114.48 o 
   4   5   1    10637.27    10701.50   1160.39 o 
   5   5   1    20105.63    16966.77   1289.87 o 
   6   5   1     1926.36     1877.14    891.57 o 
   9   5   1      622.10      886.22    208.19 o 
 -10   6   1      213.14      230.84    203.72 o 
  -9   6   1     4102.40     4132.87    496.10 o 
  -7   6   1      265.76      269.91    118.03 o 
  -6   6   1    19239.41    19108.24   2404.16 o 
  -5   6   1    16816.20    14742.44   1196.65 o 
  -4   6   1     1464.57     1455.83    183.39 o 
  -3   6   1    42956.49    43102.82   1671.77 o 
  -2   6   1    42343.32    48798.48   2967.37 o 
  -1   6   1     2574.37     2947.20    171.33 o 
   1   6   1    42591.37    42533.81   6260.35 o 
   2   6   1     4174.77     4470.65    180.91 o 
   3   6   1    47528.89    48432.62   2209.43 o 
   4   6   1    16298.13    15193.24    907.88 o 
   5   6   1     1542.10     1837.82    375.72 o 
   6   6   1    14327.19    10464.49    869.00 o 
   7   6   1     4822.77     3002.09    373.63 o 
   8   6   1      524.30      203.73    152.04 o 
   9   6   1     2958.08     3178.44   1073.65 o 
 -10   7   1     1178.40     1095.81    243.55 o 
  -9   7   1       33.44       33.13    128.91 o 
  -8   7   1     1692.87     1260.59    371.70 o 
  -7   7   1     4046.05     3967.54    662.89 o 
  -6   7   1     1174.61     1292.46    151.09 o 
  -5   7   1     5129.66     4333.10    313.45 o 
  -4   7   1    19357.00    16265.96   2351.89 o 
  -3   7   1     3421.53     3678.04    246.28 o 
  -2   7   1    14814.53    16362.65   1067.44 o 
  -1   7   1    40300.09    43842.52   1610.56 o 
   0   7   1     1481.93     1647.38    236.64 o 
   1   7   1    15782.89    17654.19   1184.25 o 
   2   7   1    30955.89    39341.55   2619.09 o 
   3   7   1     1842.57     1898.49    214.90 o 
   4   7   1    12741.80    13183.12   1007.04 o 
   5   7   1    12287.46    12365.89    977.90 o 
   6   7   1      524.79      604.52    125.48 o 
   7   7   1     2975.03     2050.28    312.18 o 
   9   7   1      201.55      114.71    110.36 o 
  -9   8   1      393.94      163.79    141.87 o 
  -8   8   1      260.61       93.40    103.62 o 
  -7   8   1      658.49      622.17    125.05 o 
  -6   8   1     2336.79     2613.77    218.28 o 
  -5   8   1      272.68      216.92     94.30 o 
  -4   8   1      855.30      698.01    137.94 o 
  -3   8   1     4058.88     4418.38    197.68 o 
  -2   8   1     1959.64     2168.70    160.27 o 
  -1   8   1       55.34       79.09     42.31 o 
   0   8   1     9672.00    10888.31    540.10 o 
   1   8   1     5767.59     6982.48    316.06 o 
   2   8   1      692.24      818.03     84.77 o 
   3   8   1     3974.14     4694.25    746.17 o 
   4   8   1     6971.08     6913.37    585.43 o 
   5   8   1       10.52       94.34     84.89 o 
   7   8   1     1461.15     1698.41    521.57 o 
   8   8   1        3.13       59.68     79.89 o 
   9   8   1      856.22      631.74    127.90 o 
  -9   9   1      310.73      120.71    133.47 o 
  -8   9   1      223.59       53.98    111.24 o 
  -7   9   1      228.58      289.75    110.44 o 
  -6   9   1      820.02      964.90    134.24 o 
  -5   9   1      571.42      529.24     96.24 o 
  -4   9   1      993.04      955.58    241.48 o 
  -3   9   1     2995.65     3451.14    166.97 o 
  -2   9   1      155.03      160.87     45.90 o 
  -1   9   1      952.72     1252.95    100.05 o 
   0   9   1     1411.65     1732.49    175.19 o 
   1   9   1      217.24      241.72     95.05 o 
   2   9   1       69.63       96.02     63.78 o 
   3   9   1       78.04      146.40     47.75 o 
   4   9   1       20.15       47.04     68.48 o 
   5   9   1        4.99       24.84     79.05 o 
   6   9   1      562.28      755.83    165.85 o 
   7   9   1       25.76       23.18    123.72 o 
   8   9   1      423.76      215.97     94.18 o 
   9   9   1       53.15       28.45     85.78 o 
  -9  10   1      371.61      138.58    123.46 o 
  -8  10   1      421.52      461.71    133.34 o 
  -7  10   1      225.36      291.70    110.71 o 
  -6  10   1      558.69      593.48    117.04 o 
  -5  10   1     1629.50     1397.52    373.53 o 
  -4  10   1      162.07      101.96     97.00 o 
  -3  10   1      136.71      162.93     89.36 o 
  -2  10   1     2607.15     2724.91    195.12 o 
  -1  10   1     1643.17     1854.97    215.01 o 
   0  10   1      701.80      742.61    108.46 o 
   1  10   1     3577.92     3937.99    210.18 o 
   2  10   1     1342.01     1579.57    122.86 o 
   3  10   1      519.53      548.79    139.41 o 
   4  10   1     1440.10     1748.34    602.27 o 
   5  10   1      359.90      503.32    134.75 o 
   6  10   1       48.10       53.64     97.97 o 
   7  10   1      399.34      410.64     96.51 o 
   8  10   1       28.49       41.91     94.36 o 
  -9  11   1       52.49      -62.43    110.18 o 
  -8  11   1     1143.67     1148.27    170.15 o 
  -7  11   1     2792.35     2617.92    218.82 o 
  -6  11   1       83.35       33.85    117.91 o 
  -5  11   1     2461.70     2020.93    475.85 o 
  -4  11   1     4790.68     4352.22    442.18 o 
  -3  11   1     1437.15     1546.37    175.20 o 
  -2  11   1     2028.11     2059.22    195.15 o 
  -1  11   1     6303.35     6494.92    478.00 o 
   0  11   1     1307.56     1698.52    389.83 o 
   1  11   1      410.58      489.19     75.41 o 
   2  11   1     3430.79     3824.72    213.28 o 
   3  11   1     2336.01     3081.41    676.03 o 
   4  11   1      361.73      352.76    144.47 o 
   5  11   1     3711.79     5386.82   1802.28 o 
   6  11   1     1068.95     1154.49    182.64 o 
   7  11   1      380.58      398.56    102.17 o 
   8  11   1     1577.11     1427.56    197.54 o 
  -8  12   1     1215.95     1274.81    213.82 o 
  -7  12   1      198.31      295.44    149.63 o 
  -6  12   1     3180.99     3202.60    296.32 o 
  -5  12   1     4125.56     3579.48    806.92 o 
  -4  12   1       99.03       93.89    117.54 o 
  -3  12   1     9467.88    10699.93   1222.37 o 
  -2  12   1     6077.63     6479.76    513.51 o 
  -1  12   1       62.71       91.18     55.98 o 
   0  12   1    10510.97    10183.65   1233.42 o 
   1  12   1    14356.38    16008.15    775.97 o 
   2  12   1       44.36      -21.82    177.19 o 
   3  12   1    10254.30    13310.88   3000.41 o 
   5  12   1      109.51       27.67    159.83 o 
   6  12   1     4348.80     3772.18    877.05 o 
   7  12   1     3489.54     2833.27    620.16 o 
   8  12   1       12.07       31.93     87.52 o 
  -8  13   1     2151.44     2049.27    264.46 o 
  -7  13   1     4841.43     5400.41    414.19 o 
  -6  13   1      375.91      401.99    164.78 o 
  -5  13   1     6065.34     5405.34    908.61 o 
  -4  13   1    13872.59    13677.69    768.31 o 
  -3  13   1     1922.80     2106.27    408.56 o 
  -2  13   1     9635.14    10961.62   1550.44 o 
  -1  13   1    26013.83    27370.33   1790.87 o 
   0  13   1     2356.70     2542.30    434.76 o 
   1  13   1    12465.68    12089.73   1521.73 o 
   3  13   1      951.38     1049.24    241.37 o 
   5  13   1    10811.00     9043.44   2408.13 o 
   6  13   1      221.26      361.10    112.04 o 
   7  13   1     3748.24     3133.03    883.36 o 
   8  13   1     3665.98     2926.55    556.24 o 
  -8  14   1     1310.61     1244.51    224.62 o 
  -7  14   1      696.38      961.28    207.67 o 
  -6  14   1     7973.99     7321.07    701.91 o 
  -5  14   1     3478.60     3199.28    635.26 o 
  -4  14   1     2931.20     2984.65    281.24 o 
  -3  14   1    18323.65    20445.97   2437.07 o 
  -2  14   1     6697.48     7574.50   1096.01 o 
  -1  14   1     6420.39     6790.24    594.65 o 
   0  14   1    26675.18    26653.34   2211.64 o 
   1  14   1     5316.10     5346.85    523.51 o 
   4  14   1     4823.64     3748.82   1031.67 o 
   5  14   1     1699.23     1584.07    210.49 o 
   7  14   1     1412.23     1137.31    225.17 o 
  -7  15   1     2781.19     2699.65    309.91 o 
  -6  15   1       72.01       54.12    148.65 o 
  -5  15   1     7467.81     6158.57   1400.25 o 
  -4  15   1     6827.11     6844.29    469.55 o 
  -3  15   1      476.21      549.81    151.67 o 
  -2  15   1    11206.19    11966.11   1944.75 o 
  -1  15   1     8784.71     8504.53    763.73 o 
   0  15   1      129.65      206.44    137.63 o 
   1  15   1    10811.17     9458.99   1395.04 o 
   3  15   1       30.50      -29.01    195.34 o 
   5  15   1     4315.93     3542.53   1206.75 o 
   6  15   1      173.51      305.11    122.38 o 
   7  15   1     1597.34     1422.08    308.66 o 
  -7  16   1     1749.02     1745.82    315.23 o 
  -6  16   1     2363.61     2158.84    674.50 o 
  -5  16   1       57.96      -22.02    240.21 o 
  -4  16   1     2303.46     2213.87    255.65 o 
  -3  16   1     4215.35     4532.24    637.57 o 
  -2  16   1      367.79      402.96    121.56 o 
  -1  16   1     2599.70     2561.26    642.62 o 
   0  16   1     4888.32     4567.41    343.96 o 
   1  16   1     1116.57     1082.05    166.42 o 
   2  16   1     1271.96      952.17    303.29 o 
   4  16   1     1453.52     1193.91    420.72 o 
   5  16   1      601.76      550.76    146.18 o 
   6  16   1     2764.51     2237.29    648.57 o 
  -6  17   1       53.97     -104.79    210.70 o 
  -5  17   1     1139.69      982.95    210.79 o 
  -4  17   1      933.96      950.61    195.14 o 
  -3  17   1      234.22      252.78    139.22 o 
  -2  17   1     2489.38     2618.85    568.97 o 
  -1  17   1     1373.20     1282.51    273.62 o 
   0  17   1      106.55      113.60     92.85 o 
   1  17   1     2037.37     1628.39    202.42 o 
   2  17   1     2150.80     1813.42    532.88 o 
   3  17   1        8.48      -48.68    104.76 o 
   4  17   1     1294.27      965.05    337.86 o 
   5  17   1     1023.05      952.52    303.29 o 
   6  17   1       91.71      168.39    127.20 o 
  -5  18   1      103.60      -59.64    152.16 o 
  -4  18   1      277.06      310.74    160.30 o 
  -3  18   1      775.58      737.86    189.76 o 
  -2  18   1      132.24      159.68    111.55 o 
  -1  18   1      250.77      287.95    107.86 o 
   0  18   1      824.91      714.75    189.60 o 
   1  18   1       12.19       19.44    100.36 o 
   2  18   1      492.12      445.86    138.68 o 
   3  18   1      183.10       78.21    180.29 o 
   4  18   1        5.36     -105.70    108.17 o 
   5  18   1      142.20      115.63    116.78 o 
  -5  19   1       58.61      -16.66    163.20 o 
  -4  19   1       74.25       80.04    152.58 o 
  -3  19   1        1.53       31.53    122.90 o 
  -2  19   1       21.23       79.23    115.91 o 
  -1  19   1       29.79        6.79     90.17 o 
   0  19   1       23.22       66.60    137.20 o 
   1  19   1       10.69      -22.66    102.05 o 
   2  19   1       31.02       -3.20    111.10 o 
   3  19   1        0.18      -92.75    104.56 o 
   4  19   1       10.19      -91.48    106.73 o 
  -4  20   1      447.46      552.09    223.27 o 
  -3  20   1     1136.33     1208.48    201.33 o 
  -2  20   1       60.36       93.40    120.83 o 
  -1  20   1      799.81      554.29    166.46 o 
   0  20   1     1440.50      913.27    226.59 o 
   1  20   1      210.22      178.66    172.24 o 
   2  20   1      461.28      362.56    137.64 o 
   3  20   1     1138.45      909.28    348.85 o 
  -2  21   1     2176.12     1934.16    249.84 o 
  -1  21   1     2668.61     1683.39    264.62 o 
   0  21   1       77.96       61.60     91.16 o 
   1  21   1     2576.62     1927.71    332.38 o 
 -10   0   2      409.85      712.33    356.48 o 
  -9   0   2     4966.49     8687.46    949.07 o 
  -8   0   2     5342.69     8758.06    938.76 o 
  -7   0   2      490.10      258.19    192.18 o 
  -6   0   2    20962.30    24911.07   1320.28 o 
  -5   0   2     8202.88     7165.72    405.84 o 
  -4   0   2     2367.01     1892.54    275.88 o 
  -3   0   2    26388.54    24394.85    943.78 o 
  -2   0   2    23687.08    23305.33    781.34 o 
  -1   0   2    17549.00    18020.64    710.85 o 
   0   0   2    39890.72    37877.46   1272.03 o 
   1   0   2    16981.52    15655.30    732.15 o 
   2   0   2     2233.32     1715.69    223.59 o 
   3   0   2    40191.85    37721.52   3151.03 o 
   4   0   2    17304.91    16212.86   1257.15 o 
   5   0   2      924.24     1015.72    347.38 o 
   8   0   2      111.34      520.09    255.36 o 
   9   0   2     3076.71     5452.62    650.25 o 
 -10   1   2     2795.21     4776.76    474.24 o 
  -9   1   2      133.21      480.61    230.05 o 
  -7   1   2     7752.29    11938.60   1343.06 o 
  -6   1   2      844.58      730.11     81.09 o 
  -5   1   2    11037.13     9621.04    431.01 o 
  -4   1   2    31697.40    29583.67    879.43 o 
  -3   1   2      908.36      874.72     52.10 o 
  -2   1   2    15164.96    14999.19    429.23 o 
  -1   1   2    47967.94    43519.42   1856.68 o 
   0   1   2     8662.85     8485.79    255.73 o 
   1   1   2    28034.01    27680.01   1267.44 o 
   2   1   2    29159.98    27148.21    883.69 o 
   3   1   2     2705.08     2663.36    242.79 o 
   5   1   2    17841.66    14606.21    749.07 o 
   6   1   2     1301.05     1080.37    281.56 o 
   7   1   2     3387.90     4782.73    698.81 o 
   8   1   2     6895.21     9685.83   1104.63 o 
   9   1   2      567.87     1118.57    239.98 o 
 -10   2   2      241.72      531.13    239.27 o 
  -8   2   2     3097.10     4924.21    720.49 o 
  -7   2   2     1079.92     1353.82    294.16 o 
  -6   2   2    11702.91    10580.99   1200.08 o 
  -5   2   2     5951.41     6061.16    383.76 o 
  -4   2   2     1677.41     1684.21     70.93 o 
  -3   2   2    23859.61    23646.79    789.40 o 
  -2   2   2    11789.30    10546.79    491.38 o 
  -1   2   2     8148.85     8938.48    336.45 o 
   0   2   2    31409.14    31682.83   1097.46 o 
   1   2   2    13564.41    13583.61    375.03 o 
   2   2   2     2749.24     2833.66    121.75 o 
   3   2   2    22910.99    22212.90   1185.76 o 
   4   2   2     9757.77     8313.34    992.63 o 
   5   2   2      213.28      100.20     54.50 o 
   6   2   2     7884.72     5547.50    557.87 o 
   7   2   2     4030.33     4512.71    518.83 o 
   8   2   2       25.56      213.32    171.98 o 
   9   2   2     1688.39     3069.93    445.28 o 
 -10   3   2     1432.58     2315.81    346.56 o 
  -9   3   2       11.14       20.52    184.86 o 
  -7   3   2     3771.29     4953.73    658.70 o 
  -6   3   2       96.30       51.69     50.76 o 
  -5   3   2     4754.55     4092.44    159.09 o 
  -4   3   2    10429.09    10248.50    321.01 o 
  -3   3   2      359.60      372.49     32.67 o 
  -2   3   2    10356.13    10529.72    462.50 o 
  -1   3   2     2903.47     2890.77    153.68 o 
   0   3   2     3099.90     3434.71    229.79 o 
   1   3   2      416.20      441.38     30.61 o 
   2   3   2    16334.32    16282.39    455.03 o 
   3   3   2     1305.06     1181.37     80.39 o 
   4   3   2     1837.15     1498.38    108.18 o 
   5   3   2     5018.20     4906.86    613.53 o 
   6   3   2     1973.03     1389.31    385.99 o 
   7   3   2      897.55      959.60    201.67 o 
   8   3   2     2994.77     3817.64    610.16 o 
   9   3   2      302.08      522.98    196.51 o 
 -10   4   2       21.53       33.24    189.25 o 
  -9   4   2      817.93     1343.13    250.49 o 
  -8   4   2     1134.64     1571.77    168.92 o 
  -7   4   2      144.72       22.02     78.69 o 
  -6   4   2     4160.55     2729.05    183.34 o 
  -5   4   2     3595.37     3288.32    133.08 o 
  -4   4   2      484.03      503.33     47.48 o 
  -3   4   2     7002.54     7235.16    306.78 o 
  -2   4   2    17431.98    19150.91    930.73 o 
  -1   4   2      153.66      144.48     25.75 o 
   0   4   2    38360.38    47379.50   2828.48 o 
   1   4   2     5220.43     5329.10    227.81 o 
   2   4   2      239.30      229.95     25.77 o 
   3   4   2     4749.10     4583.89    186.21 o 
   4   4   2     6400.40     6157.71    323.67 o 
   5   4   2      344.47      180.89     63.85 o 
   6   4   2     2544.94     1805.68    254.72 o 
   7   4   2      368.74      240.19    110.96 o 
   8   4   2       19.06       15.55    105.24 o 
   9   4   2      318.08      543.02    207.70 o 
 -10   5   2       14.10      -97.23    257.26 o 
  -9   5   2       13.39      -67.34    161.40 o 
  -8   5   2      123.77       74.64     91.30 o 
  -7   5   2      141.20      137.90     80.56 o 
  -6   5   2     1125.91     1193.71    334.09 o 
  -5   5   2       29.34       39.83     33.39 o 
  -4   5   2     1121.73     1117.01     73.47 o 
  -3   5   2     2019.46     2166.82    110.00 o 
  -2   5   2      332.35      374.17     48.04 o 
  -1   5   2     1927.24     2045.77    104.25 o 
   0   5   2      237.20      227.77     41.82 o 
   1   5   2      163.49      173.91     28.35 o 
   2   5   2     1508.16     1455.72     62.17 o 
   3   5   2       71.75       79.92     34.70 o 
   4   5   2      294.54      284.64     52.40 o 
   5   5   2      138.37       29.92     74.78 o 
   6   5   2      117.94      -23.88     87.00 o 
   7   5   2       13.10      -64.01     85.89 o 
   8   5   2      230.38      289.06    147.20 o 
   9   5   2       49.70      -39.21    155.78 o 
 -10   6   2      153.49       69.06    264.47 o 
  -9   6   2      514.04      275.36    292.15 o 
  -8   6   2       90.66       91.38     88.65 o 
  -7   6   2       33.85       -9.28     67.15 o 
  -6   6   2      647.93      689.44    154.41 o 
  -5   6   2      243.61      180.88     70.92 o 
  -4   6   2      140.58      121.81     32.08 o 
  -3   6   2      268.35      247.91     50.09 o 
  -2   6   2      834.39      716.99     68.52 o 
  -1   6   2      379.95      414.28     52.27 o 
   0   6   2     3144.49     3330.74    205.75 o 
   1   6   2     1462.40     1506.00    117.39 o 
   2   6   2      191.00      181.25     26.39 o 
   3   6   2     5032.99     4838.10    177.88 o 
   4   6   2     2447.11     2222.83    189.35 o 
   5   6   2       98.02       90.12     79.40 o 
   6   6   2     2060.81     1998.64    301.85 o 
   7   6   2     1062.27     1112.54    532.88 o 
   8   6   2       13.57      -57.49    143.06 o 
   9   6   2      602.08      949.91    178.31 o 
 -10   7   2     1310.34     1459.10    377.19 o 
  -9   7   2      258.71        1.13    318.13 o 
  -8   7   2     1620.34     2152.38    261.25 o 
  -7   7   2     6116.63     6858.15    478.01 o 
  -6   7   2      579.05      415.10    151.50 o 
  -5   7   2     7540.93     6991.94    344.61 o 
  -4   7   2    18861.45    19874.47    974.30 o 
  -3   7   2     1132.92     1394.70    140.46 o 
  -2   7   2    17068.82    19707.39   1235.37 o 
   0   7   2     1173.38     1257.14    254.05 o 
   1   7   2    16412.61    17655.83   2558.34 o 
   2   7   2    16971.27    15065.91   2157.85 o 
   3   7   2      287.32      255.24     28.57 o 
   4   7   2     9424.75     9307.05    470.02 o 
   5   7   2     8981.58     9280.39    451.41 o 
   6   7   2       53.25        7.76     89.60 o 
   7   7   2     2915.98     3018.83    757.30 o 
   9   7   2      134.78      110.95    134.03 o 
 -10   8   2       90.05       84.28    156.17 o 
  -8   8   2     5453.47     6413.16    911.77 o 
  -7   8   2      400.46      403.30    118.59 o 
  -6   8   2    17402.05    14938.37   1165.40 o 
  -5   8   2    12201.78    11364.79    514.07 o 
  -4   8   2     2298.81     2675.44    396.94 o 
  -3   8   2    35170.73    40018.95   2476.21 o 
  -2   8   2    21367.40    23580.27   1473.79 o 
   2   8   2     6679.28     6267.07   1031.60 o 
   3   8   2    31218.86    31950.81   1602.10 o 
   4   8   2    10201.38    10503.23    489.80 o 
   5   8   2     1195.54     1443.64    161.31 o 
   6   8   2    11008.12    12211.46   1088.29 o 
   7   8   2     3578.44     4199.98   1350.11 o 
   8   8   2      278.83      268.26    189.92 o 
  -9   9   2      111.34       87.72     90.57 o 
  -8   9   2     4737.13     5181.26    458.68 o 
  -7   9   2     8174.88     8030.00    690.99 o 
  -6   9   2      908.16      811.96    128.10 o 
  -5   9   2     9828.69     9184.42    540.91 o 
  -4   9   2    31880.53    33772.61   2381.41 o 
  -3   9   2     2094.94     2112.24    287.18 o 
  -2   9   2    18754.31    21440.87   1357.74 o 
   1   9   2    14842.81    15346.66   2592.68 o 
   2   9   2    35475.09    39333.38   3313.20 o 
   3   9   2     2329.56     2720.93    166.47 o 
   4   9   2    10255.09    12281.19   1217.48 o 
   5   9   2    13113.71    16214.92   2017.88 o 
   6   9   2     1213.99     1419.90    215.86 o 
   7   9   2     2996.45     3749.35    779.62 o 
   8   9   2     5272.75     3841.21    492.11 o 
  -9  10   2     4540.18     5005.73    813.97 o 
  -8  10   2     3949.36     3774.58    664.25 o 
  -7  10   2     1025.50      958.21    152.33 o 
  -6  10   2    14831.09    11439.04   2557.12 o 
  -5  10   2     7615.09     7321.69    465.55 o 
  -4  10   2     1109.80     1211.08    379.42 o 
  -3  10   2    22744.51    24530.51   1632.75 o 
  -2  10   2    17860.55    18878.68   1340.52 o 
  -1  10   2      948.26     1053.45    310.81 o 
   1  10   2    19338.89    21337.79   2139.08 o 
   2  10   2      124.15      142.07     69.15 o 
   3  10   2    18741.45    23591.69   1224.44 o 
   4  10   2    15628.27    21010.66   2667.34 o 
   5  10   2       12.65       62.34     86.15 o 
   6  10   2     8785.46     9425.67    832.07 o 
   7  10   2     5030.58     7223.53   1773.30 o 
   8  10   2        0.76      -41.14    157.26 o 
  -9  11   2       95.47      102.61     94.24 o 
  -8  11   2     2599.54     2221.06    443.23 o 
  -7  11   2     6984.00     6728.34    472.11 o 
  -6  11   2     1039.58      829.20    247.21 o 
  -5  11   2     7713.85     7562.74    483.89 o 
  -4  11   2    16624.54    18517.67   1898.88 o 
  -3  11   2     2422.06     2991.95    738.53 o 
  -2  11   2     8473.21     9339.99    606.17 o 
  -1  11   2    25615.62    26523.48   1514.41 o 
   0  11   2     3818.49     3830.54    593.64 o 
   1  11   2     6268.57     7051.09    452.38 o 
   2  11   2    17732.96    22489.64   1076.85 o 
   3  11   2     3402.07     4419.49    675.40 o 
   4  11   2     2464.13     3389.78    654.46 o 
   5  11   2     8145.94    11136.28   2268.51 o 
   6  11   2     1811.86     2429.27    681.03 o 
   7  11   2      993.36     1408.85    343.25 o 
   8  11   2     2728.03     2335.00    322.22 o 
  -9  12   2     1118.90     1137.09    151.71 o 
  -8  12   2     1757.07     1672.29    362.53 o 
  -7  12   2       50.83        3.92    136.44 o 
  -6  12   2     4272.48     3611.27    815.55 o 
  -5  12   2     5934.80     5914.17    414.16 o 
  -4  12   2       28.82      101.03     97.13 o 
  -3  12   2    10997.02    12679.62   2093.06 o 
  -2  12   2     9889.66    12522.98    874.68 o 
  -1  12   2       23.21       91.75     58.83 o 
   0  12   2    12677.24    14050.12    710.97 o 
   1  12   2     7258.33     8466.44    400.71 o 
   2  12   2      120.56       91.54    160.67 o 
   3  12   2     5525.12     7202.05   1304.65 o 
   4  12   2     3547.86     4932.99   1299.39 o 
   5  12   2      207.35      323.28    209.44 o 
   6  12   2     1587.84     1964.86    456.07 o 
   7  12   2      543.98      711.04    213.90 o 
  -8  13   2      285.13       66.21    256.79 o 
  -7  13   2      737.66      452.14    184.39 o 
  -6  13   2      158.76      -49.38    267.57 o 
  -5  13   2      279.85      299.35    142.87 o 
  -4  13   2     1475.45     1634.23    203.17 o 
  -3  13   2      844.87     1023.40    172.98 o 
  -2  13   2      515.14      575.37    133.42 o 
  -1  13   2     1586.35     1695.39    201.35 o 
   0  13   2     1144.90     1247.42    167.16 o 
   1  13   2       45.74       27.02     73.25 o 
   2  13   2     2741.99     3155.23    324.70 o 
   3  13   2      559.76      826.18    185.87 o 
   4  13   2       11.55      -44.97    144.48 o 
   5  13   2      399.00      583.16    231.59 o 
   6  13   2      868.29     1107.78    406.20 o 
   7  13   2        5.10      -22.83    212.33 o 
  -8  14   2       57.15      -22.32    152.99 o 
  -7  14   2       71.59       55.77    164.35 o 
  -6  14   2       82.45       11.59    171.14 o 
  -5  14   2      150.96      150.47    133.78 o 
  -4  14   2        1.62        5.56    109.88 o 
  -3  14   2      384.40      570.72    152.51 o 
  -2  14   2      111.04      122.27     86.56 o 
  -1  14   2      666.12      649.71    108.71 o 
   0  14   2      992.19     1034.43    150.92 o 
   1  14   2       60.51       45.23     78.42 o 
   2  14   2     1108.61     1183.67    223.56 o 
   3  14   2     1203.90     1330.26    244.12 o 
   4  14   2       19.23       18.40    156.63 o 
   5  14   2      399.10      477.83    201.66 o 
   6  14   2      226.15      312.60    242.53 o 
   7  14   2        6.32      110.75     81.96 o 
  -7  15   2     1025.31      828.62    323.76 o 
  -6  15   2       36.33     -152.88    239.06 o 
  -5  15   2     1002.60     1030.68    192.80 o 
  -4  15   2     2581.75     2867.77    408.30 o 
  -3  15   2      250.62      359.87    124.45 o 
  -2  15   2     2382.79     2359.22    424.77 o 
  -1  15   2     3398.06     2745.33    325.65 o 
   0  15   2       86.56       44.04     87.67 o 
   1  15   2     1930.04     1941.81    256.63 o 
   2  15   2     2065.35     2218.90    289.20 o 
   3  15   2       10.81      -75.03    165.04 o 
   4  15   2     1193.89     1867.68    477.01 o 
   5  15   2      869.07      945.49    274.09 o 
   6  15   2        7.81      -22.94    228.22 o 
  -7  16   2       28.60       31.25    195.07 o 
  -6  16   2     1179.39     1008.97    302.56 o 
  -5  16   2     1943.88     1954.42    302.82 o 
  -4  16   2       77.94      143.80    120.06 o 
  -3  16   2     3005.57     3150.40    661.93 o 
  -2  16   2     1714.25     1802.36    337.70 o 
  -1  16   2       36.22       29.07     81.37 o 
   0  16   2     3672.04     3011.96    606.99 o 
   1  16   2     2897.01     3228.62    400.25 o 
   2  16   2       60.21       90.70    174.77 o 
   3  16   2     3179.54     3608.78    447.60 o 
   4  16   2     1824.71     2003.46    355.74 o 
   5  16   2       27.46      -15.36    210.75 o 
   6  16   2      931.33      650.99    342.22 o 
  -6  17   2       88.17     -121.84    296.61 o 
  -5  17   2     2186.77     2217.02    344.27 o 
  -4  17   2     3910.06     3915.15    820.28 o 
  -3  17   2     1090.32     1175.67    284.72 o 
  -2  17   2     2180.72     2122.88    477.80 o 
  -1  17   2     7001.44     5838.15   1180.23 o 
   0  17   2     1129.67      815.20    215.80 o 
   1  17   2     1385.16      883.63    436.29 o 
   3  17   2     1004.15      583.10    502.52 o 
   4  17   2      641.41      412.05    248.79 o 
   5  17   2     2553.05     1755.57    712.96 o 
  -6  18   2     2687.67     2418.98    501.26 o 
  -5  18   2     1936.20     2161.21    502.58 o 
  -4  18   2      281.28      363.16    158.64 o 
  -3  18   2     3883.12     3897.93    806.34 o 
  -2  18   2     2535.31     2449.45    458.91 o 
  -1  18   2       19.37       85.43     92.46 o 
   0  18   2     3686.90     3010.51    377.73 o 
   1  18   2     3317.32     2049.86    920.29 o 
   2  18   2       63.61      -69.27     83.35 o 
  -5  19   2     1800.98     1825.68    343.27 o 
  -4  19   2     4907.26     4993.60    918.87 o 
  -3  19   2      841.03     1014.77    301.82 o 
  -2  19   2     2097.17     2091.18    449.44 o 
  -1  19   2     6306.90     4132.45    399.83 o 
   0  19   2     1358.10     1189.49    262.31 o 
   1  19   2     1482.97     1073.48    417.19 o 
  -4  20   2        8.47      148.95    153.80 o 
  -3  20   2     3368.70     3584.65    782.93 o 
  -2  20   2     3351.83     2980.90    509.57 o 
  -1  20   2        9.25       -9.36    109.74 o 
   0  20   2     3476.01     2022.92    451.97 o 
   1  20   2     3530.89     3267.77    433.71 o 
   2  20   2        5.53      -66.29     92.65 o 
  -2  21   2      858.46      581.96    186.24 o 
  -1  21   2     2013.20     1147.89    160.14 o 
   0  21   2      216.54      115.16     95.49 o 
 -10   1   3      512.20      811.75    283.66 o 
  -9   1   3      281.20      610.08    250.01 o 
  -8   1   3      461.24      454.00    158.19 o 
  -7   1   3     1659.59     1916.86    235.36 o 
  -6   1   3     1131.52     1035.30     90.23 o 
  -5   1   3      165.57       70.82     47.84 o 
  -4   1   3    11899.08    11271.01    484.47 o 
  -3   1   3     5227.93     4925.50    136.60 o 
  -2   1   3     3687.87     3603.75    108.33 o 
  -1   1   3    13503.81    13222.59    369.04 o 
   0   1   3    11661.06    12617.65    591.27 o 
   1   1   3     1841.72     1682.97    224.79 o 
   2   1   3    19090.88    17406.43    587.21 o 
   3   1   3     3363.02     3436.54    462.28 o 
   4   1   3     1717.44     1459.07    218.86 o 
   5   1   3     5558.75     4545.70    291.25 o 
   6   1   3      971.84      897.99    227.36 o 
   7   1   3      734.56     1007.62    208.92 o 
   8   1   3     1298.84     1898.23    283.91 o 
   9   1   3       81.41      264.33    179.77 o 
 -10   2   3        9.38       -7.17    216.07 o 
  -9   2   3     2413.88     4065.75    787.93 o 
  -8   2   3     5570.53     7608.45   1218.63 o 
  -7   2   3      253.90      151.73     91.98 o 
  -6   2   3    12266.89    11394.83    937.01 o 
  -5   2   3    19868.79    18741.34    578.17 o 
  -4   2   3      717.77      732.51     50.46 o 
  -3   2   3    21975.46    20347.12    578.29 o 
  -2   2   3    48452.18    46383.99   1395.25 o 
  -1   2   3     1056.33     1066.58     62.50 o 
   0   2   3    35015.14    34300.20   1053.50 o 
   1   2   3    42624.64    41369.89   1111.25 o 
   2   2   3      258.09      162.53     39.77 o 
   3   2   3    19150.69    17441.67   1253.47 o 
   4   2   3    17063.06    18867.54   1521.56 o 
   5   2   3      586.64      552.24    120.52 o 
   6   2   3     5271.18     4130.93    280.75 o 
   7   2   3     5302.58     5847.30    607.74 o 
   8   2   3      254.94      337.62    173.01 o 
   9   2   3      980.61     1803.90    283.17 o 
 -10   3   3     4091.04     6459.20    639.78 o 
  -9   3   3      598.31      896.74    383.10 o 
  -8   3   3     4201.49     5585.54    993.86 o 
  -6   3   3     2954.94     3049.85    273.42 o 
  -5   3   3    11657.37    11241.57    307.36 o 
  -4   3   3    42056.99    40361.05   1221.79 o 
  -3   3   3     8515.02     7872.95    281.19 o 
  -2   3   3    13267.10    13046.39    606.06 o 
  -1   3   3    75293.72    70260.23   3803.75 o 
   0   3   3    19194.03    20267.76    954.82 o 
   1   3   3     6704.26     6959.18    204.38 o 
   2   3   3    40088.98    39824.35   1299.08 o 
   3   3   3    19787.24    19290.50    656.13 o 
   4   3   3     2748.61     2395.28    246.33 o 
   7   3   3      604.75      750.43    225.73 o 
   8   3   3     5755.47     5756.71    613.74 o 
   9   3   3     1590.62     2374.40    483.95 o 
 -10   4   3      370.59      652.77    353.01 o 
  -9   4   3     8051.78    12562.96   1128.57 o 
  -8   4   3     8929.82    13476.72   1195.97 o 
  -7   4   3     1064.36     1125.72    223.63 o 
  -6   4   3    25438.68    23178.46    951.33 o 
  -5   4   3    18448.99    18128.77    645.80 o 
  -4   4   3      110.25       81.94     31.06 o 
  -3   4   3    39871.00    39053.24   1794.94 o 
  -2   4   3    40711.07    42380.24   1800.22 o 
  -1   4   3       70.09       48.65     22.64 o 
   0   4   3    41059.46    42052.55   2707.30 o 
   1   4   3    46772.18    48398.48   1823.61 o 
   2   4   3      269.63      254.48     30.46 o 
   3   4   3    25222.76    25253.39    848.26 o 
   4   4   3    31688.46    28202.25    950.74 o 
   5   4   3      847.41      711.27    134.75 o 
   7   4   3     8841.02     5806.47    587.96 o 
   8   4   3      429.17      572.86    138.53 o 
 -10   5   3     4658.23     6287.96   1302.23 o 
  -8   5   3     3967.15     5843.14   1080.11 o 
  -7   5   3    14554.02    11161.35    909.82 o 
  -6   5   3     4958.25     4817.33    327.78 o 
  -5   5   3    14859.06    14623.17    728.74 o 
  -4   5   3    48096.30    46831.58   1801.47 o 
  -3   5   3     7516.67     7674.33    392.38 o 
  -2   5   3    18047.39    18059.67    643.22 o 
  -1   5   3    72030.34    72286.91   2473.83 o 
   0   5   3    18559.81    20475.83   1032.60 o 
   1   5   3    13996.22    14368.38    633.73 o 
   2   5   3    49219.12    50158.17   1349.21 o 
   3   5   3     8830.27     8993.83    332.47 o 
   4   5   3     5405.00     5012.08    216.49 o 
   5   5   3    15206.01    12359.41    730.49 o 
   6   5   3     4785.15     3151.82    237.62 o 
   7   5   3     1389.99     1083.19    229.41 o 
 -10   6   3       48.36      285.04    242.53 o 
  -9   6   3     5716.45     9029.94    626.79 o 
  -8   6   3     6930.55     7040.89    859.42 o 
  -7   6   3      582.34      503.95    172.69 o 
  -6   6   3    15889.67    14901.83    781.92 o 
  -5   6   3    16835.29    16394.18    816.75 o 
  -4   6   3       78.49      102.36     49.13 o 
  -3   6   3    41635.38    43436.93   1991.92 o 
  -2   6   3    28123.58    28558.71    999.39 o 
  -1   6   3     3718.15     3935.55    154.01 o 
   0   6   3    41750.89    45014.34   2636.03 o 
   1   6   3    21658.73    22813.81   1547.87 o 
   2   6   3     1384.32     1507.70     71.54 o 
   3   6   3    26055.85    25412.25   2287.39 o 
   4   6   3    13099.60    12921.44    637.19 o 
   5   6   3      396.37      311.30     95.73 o 
   6   6   3     8225.61     6739.11    376.87 o 
   7   6   3     3585.70     2676.04    337.97 o 
   8   6   3        2.41      -77.59    107.77 o 
 -10   7   3     2005.12     2597.43    700.12 o 
  -9   7   3      210.73      343.24    164.54 o 
  -8   7   3     1378.06     1350.35    231.96 o 
  -7   7   3     5830.80     3673.07    494.11 o 
  -6   7   3     1277.24     1618.69    254.80 o 
  -5   7   3     4544.02     5517.93    956.59 o 
  -4   7   3    12374.88    11938.67    831.96 o 
  -3   7   3     1585.37     1513.65    155.92 o 
  -2   7   3     4253.68     4295.21    177.69 o 
  -1   7   3    13333.12    14836.88    533.19 o 
   0   7   3     5647.45     6177.49    342.95 o 
   1   7   3     4667.04     4748.30    390.78 o 
   2   7   3    13035.45    12624.17    843.28 o 
   3   7   3     1388.01     1388.84    122.71 o 
   4   7   3     1558.99     1439.52    269.22 o 
   5   7   3     5074.72     4440.81    433.19 o 
   6   7   3     1089.63      999.92    151.98 o 
   7   7   3      696.51      436.24    188.01 o 
   8   7   3     1725.48     1411.81    441.71 o 
 -10   8   3        7.77     -111.62    162.11 o 
  -9   8   3      881.47     1008.33    209.93 o 
  -8   8   3      750.52      595.18    176.21 o 
  -7   8   3      106.91       73.96    107.48 o 
  -6   8   3     2702.86     2670.98    395.84 o 
  -5   8   3      760.05      950.44    123.51 o 
  -4   8   3      664.92      715.95     78.06 o 
  -3   8   3     1744.44     1592.83    373.95 o 
  -2   8   3     2727.92     2449.27    240.04 o 
  -1   8   3     1241.30     1290.01    112.51 o 
   0   8   3     4175.59     4665.41    274.99 o 
   1   8   3      125.00      108.31     40.83 o 
   2   8   3        7.12      -11.38     31.01 o 
   3   8   3     1094.40     1061.09    104.32 o 
   4   8   3      842.40      783.65    123.96 o 
   5   8   3      263.88      242.66     95.29 o 
   6   8   3      351.13      324.42    118.03 o 
   7   8   3      211.74       96.18    132.65 o 
   8   8   3        6.80       -3.28    129.15 o 
  -9   9   3        0.62      -79.62     90.20 o 
  -8   9   3        2.81       46.92     86.23 o 
  -7   9   3       20.86       14.23     80.37 o 
  -6   9   3        0.19      -18.94    101.36 o 
  -5   9   3      406.54      500.21     98.31 o 
  -4   9   3      109.53      118.31     78.92 o 
  -3   9   3       47.42       93.06     50.91 o 
  -2   9   3      155.98      162.03     83.88 o 
  -1   9   3     2919.66     2363.87    409.63 o 
   0   9   3        1.04      -42.88     44.76 o 
   1   9   3      367.48      339.17     87.58 o 
   2   9   3      285.04      239.94     56.69 o 
   3   9   3      172.14      153.11     65.95 o 
   4   9   3      348.31      322.67     87.49 o 
   5   9   3       38.93       54.50     86.98 o 
   6   9   3       45.52        7.52    100.04 o 
   7   9   3        1.69      -64.16    112.84 o 
   8   9   3        2.95       38.02    140.42 o 
  -9  10   3      385.59      242.94    108.99 o 
  -8  10   3      132.98       91.87    117.71 o 
  -7  10   3      113.68      162.00    114.12 o 
  -6  10   3     1477.43     1562.09    267.10 o 
  -5  10   3      818.44      739.92    139.43 o 
  -4  10   3      110.45      157.47     88.17 o 
  -3  10   3     3002.84     2892.10    328.41 o 
  -2  10   3     1700.08     1506.61    626.15 o 
  -1  10   3      690.25      548.04    322.44 o 
   0  10   3     3124.95     2748.54    474.08 o 
   1  10   3     1460.92     1273.78    252.98 o 
   2  10   3      201.24      176.40     71.27 o 
   3  10   3     1872.96     1713.16    477.85 o 
   4  10   3     1281.54     1311.35    369.63 o 
   5  10   3        1.77      -39.43     90.91 o 
   6  10   3      616.03      811.22    150.72 o 
   7  10   3      347.41      293.36    135.55 o 
  -9  11   3       66.24       95.82    118.65 o 
  -8  11   3     1998.12     2083.06    350.46 o 
  -7  11   3     3070.86     3354.18    773.48 o 
  -6  11   3       36.58      -40.52    115.49 o 
  -5  11   3     4716.79     5127.60    412.51 o 
  -4  11   3     6652.49     7356.46    836.01 o 
  -3  11   3       72.52      121.07     91.22 o 
  -2  11   3     4775.68     5337.94    424.14 o 
   0  11   3     1476.79     1459.54    384.09 o 
   1  11   3     2545.14     2008.53    462.35 o 
   2  11   3     5468.79     6370.14    777.26 o 
   3  11   3     1192.67     1077.49    298.77 o 
   4  11   3      579.94      645.13    168.33 o 
   5  11   3     2723.64     2972.08    308.20 o 
   6  11   3      633.09      793.79    204.99 o 
   7  11   3      320.75      291.30    140.67 o 
  -9  12   3     3228.33     3778.70    324.21 o 
  -8  12   3     2190.16     2126.12    388.56 o 
  -7  12   3      417.19      307.29    263.57 o 
  -6  12   3     7649.22     7479.36    498.71 o 
  -5  12   3     4757.70     5186.42    778.30 o 
  -4  12   3      790.19     1037.54    229.22 o 
  -3  12   3    10614.89    11655.51   1394.72 o 
  -2  12   3     5892.09     5126.09   1427.50 o 
  -1  12   3     1075.69      908.54    433.55 o 
   1  12   3     5930.93     6590.56    888.91 o 
   2  12   3      162.52      180.54    135.31 o 
   3  12   3     7411.02     8832.21    575.16 o 
   4  12   3     4060.22     5265.99    416.80 o 
   5  12   3        1.02       24.69    143.43 o 
   6  12   3     2205.75     3068.07    379.89 o 
   7  12   3     2171.58     2933.01    432.55 o 
  -8  13   3     1354.27     1308.02    177.17 o 
  -7  13   3     6475.06     6093.03    755.90 o 
  -6  13   3     1961.14     1802.00    243.37 o 
  -5  13   3     3588.97     3926.73    564.76 o 
  -4  13   3    17404.35    18849.99   2858.99 o 
  -3  13   3     3488.24     3630.81    667.29 o 
  -2  13   3     7424.16     6759.50    817.08 o 
   0  13   3     3715.27     3819.35    752.75 o 
   1  13   3     6006.54     6119.61    718.56 o 
   2  13   3    13604.68    15419.57   1185.34 o 
   3  13   3     1813.66     2463.34    290.58 o 
   4  13   3     2332.82     2836.00    311.49 o 
   5  13   3     5803.37     8108.01    665.24 o 
   6  13   3      818.54     1309.93    346.38 o 
  -8  14   3     3302.65     3316.16    511.87 o 
  -7  14   3      110.82       85.23    182.66 o 
  -6  14   3     4967.19     4888.41    398.33 o 
  -5  14   3     7991.46     8879.37   1180.39 o 
  -4  14   3      229.74      301.13    120.93 o 
  -3  14   3     7347.06     7969.75   1199.44 o 
  -2  14   3    13190.65    12478.89   1751.62 o 
  -1  14   3      337.32      352.92     87.55 o 
   0  14   3    11239.35    10969.44   1528.31 o 
   1  14   3    11425.83    12626.35   1149.13 o 
   2  14   3       37.36      114.94    154.04 o 
   3  14   3     7730.31     9506.48    639.99 o 
   4  14   3     6800.42     9212.40    968.85 o 
   5  14   3        1.65      114.35    185.81 o 
   6  14   3     3040.68     4427.14    693.86 o 
  -7  15   3     3102.96     2506.01    652.46 o 
  -6  15   3     1300.89     1173.64    220.03 o 
  -5  15   3      937.40      968.08    189.39 o 
  -4  15   3     5972.78     6490.72   1408.51 o 
  -3  15   3     3309.14     3414.54    603.53 o 
  -2  15   3     1202.38     1368.42    280.78 o 
  -1  15   3     8818.93     7937.72    668.75 o 
   0  15   3     3300.47     3265.47    264.34 o 
   1  15   3      914.44     1023.98    207.36 o 
   2  15   3     7376.74     8888.00    616.31 o 
   3  15   3     2675.82     3424.88    364.65 o 
   4  15   3      750.66     1106.12    251.49 o 
   5  15   3     4270.83     5836.49   1181.39 o 
   6  15   3     1000.42     1486.39    374.10 o 
  -7  16   3       36.94       80.07    186.76 o 
  -6  16   3     1038.27     1074.39    213.77 o 
  -5  16   3     2484.15     2752.66    657.40 o 
  -4  16   3      126.90      249.51    126.98 o 
  -3  16   3     1976.10     2005.69    449.07 o 
  -2  16   3     2914.30     2732.03    488.06 o 
  -1  16   3      334.42      290.88    100.54 o 
   0  16   3     1603.26     1575.71    163.56 o 
   1  16   3     3116.22     3246.59    647.72 o 
   2  16   3      310.70      218.13    181.73 o 
   3  16   3      977.25     1249.09    266.64 o 
   4  16   3     1900.35     2495.50    339.13 o 
   5  16   3      233.53      410.15    217.60 o 
  -6  17   3      231.23      197.29    161.57 o 
  -5  17   3       82.94      132.73    147.80 o 
  -4  17   3      840.10      886.71    259.57 o 
  -3  17   3      431.04      502.18    148.41 o 
  -2  17   3       73.76       65.72     93.11 o 
  -1  17   3      648.78      557.47    106.90 o 
   0  17   3      700.99      771.47    187.33 o 
   1  17   3       58.15        8.14    164.03 o 
   2  17   3     1262.22     1356.22    271.38 o 
   3  17   3      347.81      227.32    205.82 o 
   4  17   3       60.68       32.20    211.67 o 
  -5  18   3       49.51       36.17    148.00 o 
  -4  18   3       22.44       30.07    127.21 o 
  -3  18   3       44.86      118.13    115.84 o 
  -2  18   3      442.02      371.36    118.82 o 
  -1  18   3       16.59       21.41     80.18 o 
   0  18   3      220.33      206.44    192.02 o 
   1  18   3      133.27      -31.91    197.23 o 
   2  18   3       49.25     -140.97    328.39 o 
   3  18   3       87.85      -41.17    197.80 o 
   4  18   3      157.09      191.92    263.26 o 
  -4  19   3       92.35      354.38    301.45 o 
  -3  19   3       44.60       35.01    107.45 o 
  -2  19   3       48.73      165.19    198.44 o 
  -1  19   3      135.20      140.26    163.09 o 
   0  19   3       89.04       18.94    178.03 o 
   1  19   3       18.14      -82.32     65.92 o 
   2  19   3      105.47      -53.76     61.73 o 
   3  19   3      165.47       68.26     86.38 o 
  -3  20   3      385.27      604.27    261.26 o 
  -2  20   3     1198.54     1133.94    270.41 o 
  -1  20   3      160.25      161.62    180.98 o 
   0  20   3      772.74      662.45    242.00 o 
   1  20   3     1059.92     1063.65    318.60 o 
 -10   0   4      456.52      750.00    429.61 o 
  -9   0   4     6153.61     8751.85    977.06 o 
  -7   0   4     1685.77     1480.42    210.16 o 
  -6   0   4    18733.13    16132.76    606.52 o 
  -5   0   4    56325.79    50478.21   1720.15 o 
  -4   0   4    11286.04    11254.00    412.70 o 
  -3   0   4    37791.35    35545.63   1192.68 o 
  -2   0   4   109119.95   105207.70   6247.55 o 
  -1   0   4    10056.64    10395.05    369.94 o 
   0   0   4    64493.85    60700.67   2029.64 o 
   2   0   4      991.98      814.56    269.62 o 
   3   0   4    25844.36    23207.32   1113.39 o 
   4   0   4    31528.13    31327.27   2374.62 o 
   5   0   4       37.17      137.80    163.30 o 
   7   0   4     5029.25     8159.68    811.97 o 
   8   0   4      176.28      487.90    263.47 o 
  -9   1   4     3449.69     5247.10   1027.40 o 
  -8   1   4      536.35      531.43    157.34 o 
  -7   1   4    17097.41    16031.34    694.65 o 
  -6   1   4    15714.73    13764.62    439.09 o 
  -5   1   4     3123.97     2708.97    105.36 o 
  -4   1   4    40632.11    38552.66    922.79 o 
  -3   1   4    24844.26    23516.53    563.77 o 
  -2   1   4     3391.21     3195.21    114.34 o 
  -1   1   4    53119.48    50136.48   1609.23 o 
   0   1   4    29786.71    30500.54   1402.40 o 
   1   1   4     1248.48     1110.13     99.00 o 
   2   1   4    38365.52    35130.70   1147.21 o 
   3   1   4    13841.60    14345.59   1509.36 o 
   4   1   4     1127.55     1152.72    111.67 o 
   5   1   4    10517.93     9677.17    528.25 o 
   6   1   4     5322.77     5008.72    398.15 o 
   7   1   4      464.81      538.69    188.51 o 
   8   1   4     3518.67     5232.29    444.21 o 
 -10   2   4        7.69     -142.18    228.64 o 
  -9   2   4     5341.40     7087.99   2636.98 o 
  -7   2   4       74.39      -95.95     63.97 o 
  -6   2   4    12028.55    10921.28    313.75 o 
  -5   2   4    14735.65    13656.43    533.98 o 
  -4   2   4      352.42      313.58     35.72 o 
  -3   2   4    17481.31    17577.46    530.69 o 
  -2   2   4    16300.22    15709.20    442.66 o 
  -1   2   4      368.39      371.56     38.03 o 
   0   2   4     7050.81     6847.48    202.04 o 
   1   2   4    14842.91    14098.80    395.18 o 
   2   2   4     1468.92     1133.15    116.11 o 
   3   2   4     4405.88     3857.58    275.51 o 
   4   2   4     9893.98     9356.94   1021.46 o 
   5   2   4     1419.04     1249.16    138.60 o 
   6   2   4     1978.35     2090.88    350.77 o 
   7   2   4     4018.08     4473.36    528.72 o 
   8   2   4      603.91      762.67    213.70 o 
 -10   3   4     1382.79     2042.60    726.74 o 
  -9   3   4      295.59      501.58    354.27 o 
  -8   3   4      815.30      945.72    289.17 o 
  -7   3   4     2427.03     3147.30    617.30 o 
  -6   3   4     1032.68      963.21     92.39 o 
  -5   3   4      916.22      837.54     61.56 o 
  -4   3   4     5472.42     5018.60    180.14 o 
  -3   3   4     1523.97     1501.23     77.63 o 
  -2   3   4      200.78      235.83     40.78 o 
  -1   3   4     6340.62     6461.97    288.42 o 
   0   3   4     6329.34     6434.90    348.79 o 
   1   3   4      275.50      300.51     33.21 o 
   2   3   4     4781.28     4581.16    186.88 o 
   3   3   4     3588.02     3310.39    157.93 o 
   4   3   4       78.10       76.27     57.91 o 
   5   3   4     2363.57     2211.76    166.28 o 
   6   3   4     2083.08     1759.56    539.77 o 
   7   3   4        4.22        0.96     87.10 o 
   8   3   4      795.72     1024.72    223.22 o 
 -10   4   4        0.46      124.05    295.35 o 
  -9   4   4       18.60      -95.40    152.26 o 
  -8   4   4      114.32      132.54    114.77 o 
  -7   4   4       46.18      -31.35     64.21 o 
  -6   4   4      299.29      275.88     60.85 o 
  -5   4   4      280.54      269.57     44.37 o 
  -4   4   4       39.51       29.11     32.85 o 
  -3   4   4      407.47      403.15     49.29 o 
  -2   4   4     1705.99     1667.39     96.86 o 
  -1   4   4       78.42      107.78     38.05 o 
   0   4   4      418.14      485.22     46.13 o 
   1   4   4      652.07      695.51     47.95 o 
   2   4   4      277.03      314.76     36.25 o 
   3   4   4      875.83      926.70     84.25 o 
   4   4   4      464.13      440.44     76.57 o 
   5   4   4        4.77      -51.01     54.37 o 
   6   4   4       68.85      -55.49     77.96 o 
   7   4   4      132.01       45.13     99.77 o 
   8   4   4       31.78        2.51    102.51 o 
 -10   5   4      509.40      326.81    754.99 o 
  -9   5   4      153.26       40.73    195.20 o 
  -8   5   4      187.63      105.62    133.36 o 
  -7   5   4      573.96      564.67    105.83 o 
  -6   5   4      246.19      343.73     77.19 o 
  -5   5   4      197.33      236.03     52.31 o 
  -4   5   4      912.87      843.74     78.60 o 
  -3   5   4      121.78      116.31     42.62 o 
  -2   5   4      224.92      236.94     39.73 o 
  -1   5   4      185.78      190.97     29.11 o 
   0   5   4      110.72       98.65     32.99 o 
   1   5   4      225.06      234.04     32.00 o 
   2   5   4      259.55      278.51     36.23 o 
   3   5   4       75.25       71.53     47.16 o 
   4   5   4        0.72      -32.77     50.66 o 
   5   5   4       35.42      -71.29     75.40 o 
   6   5   4       44.55       -5.22     89.34 o 
   7   5   4        2.10     -118.73     83.92 o 
   8   5   4        8.33      -47.43    110.29 o 
 -10   6   4       81.51      286.61    255.36 o 
  -9   6   4      974.98     1392.29    317.38 o 
  -7   6   4      599.83      539.91    104.20 o 
  -6   6   4     4215.81     4095.31    281.69 o 
  -5   6   4     8900.33     9204.50    713.64 o 
  -4   6   4     1973.20     1843.65    162.06 o 
  -3   6   4     4476.06     5027.34    198.37 o 
  -2   6   4    10914.70    12128.32    391.05 o 
  -1   6   4     1513.20     1549.68     82.34 o 
   0   6   4     3076.12     3238.78    156.08 o 
   1   6   4     5680.09     5923.49    411.10 o 
   2   6   4      464.23      528.80     46.46 o 
   3   6   4     1359.33     1320.74     98.79 o 
   4   6   4     3201.29     3086.50    191.37 o 
   5   6   4      202.60      190.28     91.85 o 
   6   6   4      687.51      346.33    132.57 o 
   7   6   4      823.07      540.27    150.80 o 
   8   6   4      137.81       40.35    115.08 o 
 -10   7   4     2396.95     3911.58    673.66 o 
  -9   7   4     2182.59     2656.86    438.22 o 
  -8   7   4      145.29      165.79    111.75 o 
  -7   7   4     6469.65     6201.25    562.97 o 
  -6   7   4     7635.29     8162.00    655.51 o 
  -5   7   4      482.18      504.60     98.76 o 
  -4   7   4    15398.53    15749.72    557.95 o 
  -3   7   4    14381.17    15317.58    505.29 o 
  -2   7   4      294.93      321.00     49.40 o 
  -1   7   4    30052.73    32296.95   1073.60 o 
   0   7   4    13974.23    14888.38    836.89 o 
   1   7   4      768.25      787.87     70.61 o 
   2   7   4    13972.65    13799.03    767.57 o 
   3   7   4     8051.29     8223.91    425.39 o 
   4   7   4      394.19      476.39     96.73 o 
   5   7   4     5235.71     5118.77    522.51 o 
   6   7   4     1708.35     1250.27    166.59 o 
   7   7   4      220.31      124.39    112.65 o 
 -10   8   4       49.15      -66.93    126.87 o 
  -9   8   4     2154.79     2717.06    363.40 o 
  -7   8   4      761.11      922.64    467.54 o 
  -6   8   4     4673.30     5123.08    497.05 o 
  -5   8   4    16516.19    17866.91   1195.91 o 
  -4   8   4     4581.79     4285.57    200.86 o 
  -3   8   4     8489.37     8729.34    324.26 o 
  -2   8   4    21683.45    24096.05    948.88 o 
  -1   8   4     4832.37     5457.73    240.34 o 
   0   8   4     5973.70     6312.92    320.99 o 
   1   8   4    22272.63    22814.37   2004.72 o 
   2   8   4     1980.35     2164.94    229.14 o 
   3   8   4     6625.53     6790.56    459.54 o 
   4   8   4    10084.08    10681.66    884.25 o 
   5   8   4      661.85      556.99    171.60 o 
   6   8   4     2365.50     1856.38    253.38 o 
   7   8   4     3429.58     2699.13    265.33 o 
  -9   9   4     1504.84     1745.09    284.46 o 
  -8   9   4      920.77     1145.40    924.13 o 
  -7   9   4     7994.61     7093.71    704.23 o 
  -6   9   4     3929.39     5412.83   1236.68 o 
  -5   9   4     2090.49     2812.61    269.46 o 
  -4   9   4    15940.34    16338.68    654.89 o 
  -3   9   4     7533.52     8070.06    361.51 o 
  -2   9   4     1769.14     1735.44    113.88 o 
  -1   9   4    20051.02    21397.20    887.57 o 
   0   9   4    12222.47    12898.81    695.38 o 
   1   9   4      490.60      514.99     69.75 o 
   2   9   4    13775.54    15074.42   1984.98 o 
   3   9   4     8796.72     9013.89   1231.54 o 
   4   9   4       38.96       27.84     76.05 o 
   5   9   4     5996.13     6577.09    640.04 o 
   6   9   4     4685.96     4379.32    436.28 o 
   7   9   4       39.80       -6.05    137.33 o 
  -9  10   4     3070.02     3997.09    557.87 o 
  -8  10   4     3488.26     1580.48    449.39 o 
  -7  10   4       25.92       42.16    106.90 o 
  -6  10   4     5878.87     7907.93   1203.54 o 
  -5  10   4     7818.53     9366.84    688.18 o 
  -4  10   4       59.61       92.69     74.12 o 
  -3  10   4     7528.17     7160.31    554.24 o 
  -2  10   4    11438.82    11490.16    461.26 o 
  -1  10   4      396.05      425.96     62.13 o 
   0  10   4     6554.48     6788.11    659.11 o 
   1  10   4    10581.89    10482.44   1283.46 o 
   2  10   4     1264.20     1463.88    233.18 o 
   3  10   4     4193.92     3911.80   1159.77 o 
   5  10   4      848.01      891.91    136.97 o 
   6  10   4     1455.33     1536.06    196.60 o 
   7  10   4     3270.70     3517.31    290.97 o 
  -9  11   4      316.95      396.81    292.81 o 
  -8  11   4      832.32      545.81    357.86 o 
  -7  11   4     4697.97     5682.49   1479.95 o 
  -6  11   4     1237.84     1396.62    170.54 o 
  -5  11   4     2486.04     2955.32    216.83 o 
  -4  11   4     9476.51     9940.27    592.82 o 
  -3  11   4     2796.66     2393.41    486.21 o 
  -2  11   4     2398.95     2259.53    316.34 o 
  -1  11   4    12748.15    11923.05   1512.99 o 
   0  11   4     5577.08     5657.69    697.17 o 
   1  11   4     1747.19     1540.07    202.73 o 
   2  11   4    10288.45    11272.05   1998.99 o 
   3  11   4     4417.59     4140.02   1461.01 o 
   4  11   4      505.82      425.50    163.13 o 
   5  11   4     5421.37     5095.54    818.65 o 
   6  11   4     1855.28     2109.42    225.30 o 
  -8  12   4     1792.44     1549.15    997.84 o 
  -7  12   4       15.92      -60.72    119.86 o 
  -6  12   4     4151.09     5532.39    471.90 o 
  -5  12   4     3641.10     4144.77    296.86 o 
  -4  12   4       43.67       86.51     82.29 o 
  -3  12   4     7652.03     8268.37    624.58 o 
  -2  12   4     9140.34     8082.63   1647.35 o 
  -1  12   4      363.40      308.71     62.04 o 
   0  12   4     9449.89     8854.40   1951.34 o 
   2  12   4        7.75      -34.80    120.49 o 
   3  12   4     5189.18     5398.63   1019.25 o 
   4  12   4     3968.52     4307.95    993.73 o 
   5  12   4       21.57       67.43    145.57 o 
   6  12   4     1722.80     2237.82    291.64 o 
  -8  13   4      146.77      219.59    215.70 o 
  -7  13   4      389.04      435.58    499.21 o 
  -6  13   4      386.57      418.88    175.08 o 
  -5  13   4      312.54      452.60    153.55 o 
  -4  13   4     3502.62     3210.15    793.92 o 
  -3  13   4      278.94      127.45    291.40 o 
  -2  13   4     1174.53      728.90    318.87 o 
  -1  13   4     3077.54     3431.70    329.02 o 
   0  13   4     1077.17      844.28    212.56 o 
   1  13   4     2295.92     2519.87    302.07 o 
   2  13   4     3961.94     4043.94    964.33 o 
   3  13   4       93.49       67.34    145.52 o 
   4  13   4     1027.22     1309.27    233.79 o 
   5  13   4     1384.70     1583.51    262.45 o 
   6  13   4      117.46      192.64    186.55 o 
  -8  14   4        5.05      136.78    210.33 o 
  -7  14   4      135.00      137.01    397.51 o 
  -6  14   4       75.01      148.52    160.14 o 
  -5  14   4       78.85      256.82    136.55 o 
  -4  14   4      248.09      263.92    160.35 o 
  -3  14   4      356.68      158.64    372.37 o 
  -2  14   4       82.02      -15.26    137.73 o 
  -1  14   4      547.66      344.60    164.25 o 
   0  14   4      712.11      586.10    151.76 o 
   1  14   4       53.11       -7.26     87.05 o 
   2  14   4      116.87       67.17    144.58 o 
   3  14   4      453.66      536.79    190.11 o 
   4  14   4       17.15      -22.84    157.62 o 
   5  14   4      149.06      126.88    170.63 o 
  -7  15   4      325.99      191.53    394.15 o 
  -6  15   4      687.13      983.80    209.42 o 
  -5  15   4       45.11      161.09    255.58 o 
  -4  15   4     1406.05     1116.60    544.08 o 
  -2  15   4       48.40      -50.00    172.30 o 
  -1  15   4     2332.26     1221.24    483.52 o 
   0  15   4     1711.81     1246.02    341.71 o 
   1  15   4       78.26       59.14    146.96 o 
   2  15   4     1856.09     2170.39    295.16 o 
   3  15   4      679.54      895.26    237.97 o 
   4  15   4      120.87      166.12    183.79 o 
   5  15   4      482.20      621.38    231.18 o 
  -7  16   4      100.32      -39.84    385.10 o 
  -6  16   4     1150.08     1349.12    243.90 o 
  -5  16   4     2413.38     2271.19    556.92 o 
  -4  16   4      388.71      340.48    289.56 o 
  -1  16   4      356.07      203.40    113.61 o 
   0  16   4     1835.79     1066.55    346.37 o 
   1  16   4     3914.18     3878.23    771.51 o 
   2  16   4      163.12      114.58    182.71 o 
   3  16   4     1729.72     2009.98    313.51 o 
   4  16   4     1980.91     2552.85    345.57 o 
  -6  17   4      518.40      502.51    167.67 o 
  -5  17   4     1312.46     1417.42    651.25 o 
   0  17   4     1551.57     1381.06    342.70 o 
   1  17   4      779.27      619.23    219.20 o 
   2  17   4     3634.04     4157.19    419.05 o 
   3  17   4     1900.48     2474.01    352.16 o 
  -4  18   4       21.65      145.29    103.43 o 
  -1  18   4        8.26        7.56     57.91 o 
   0  18   4     4545.88     4461.26    520.41 o 
   1  18   4     4348.27     4460.68    891.88 o 
   2  18   4       57.38       14.41    206.09 o 
   3  18   4     2862.20     3956.13    441.35 o 
   0  19   4     1545.94     1437.81    334.28 o 
   1  19   4     1814.14     1495.48    583.28 o 
  -1  20   4       28.93      -16.41    167.19 o 
 -10   1   5      420.64      406.07    281.87 o 
  -9   1   5      577.50      605.61    294.89 o 
  -8   1   5       20.47     -115.62     77.08 o 
  -7   1   5     1550.97     1276.17     94.07 o 
  -6   1   5     2253.92     1911.39    105.32 o 
  -5   1   5      410.62      444.28     46.77 o 
  -4   1   5     4895.59     4725.30    141.63 o 
  -3   1   5     1580.47     1597.94     82.64 o 
  -2   1   5     2187.32     2225.57     95.08 o 
  -1   1   5     7061.98     7486.00    211.29 o 
   0   1   5     1174.99     1073.82     67.85 o 
   1   1   5     3256.67     3053.32    195.23 o 
   2   1   5     4621.99     4040.60    229.44 o 
   3   1   5       62.32       37.15     49.50 o 
   4   1   5      706.34      736.44     88.15 o 
   5   1   5      708.00      688.32     95.49 o 
   6   1   5      149.69      174.81     80.23 o 
   7   1   5      156.87      187.21    105.31 o 
 -10   2   5       89.59     -171.91    212.69 o 
  -9   2   5     1607.67     1985.26    399.08 o 
  -8   2   5     2923.64     3105.54    230.64 o 
  -7   2   5       44.15      -94.68     63.12 o 
  -6   2   5     3453.19     2959.22    140.40 o 
  -5   2   5     7264.65     7001.97    205.30 o 
  -4   2   5      205.57      226.03     37.21 o 
  -3   2   5    11327.88    11489.70    340.23 o 
  -2   2   5     8409.64     8245.73    251.56 o 
  -1   2   5      115.35      144.47     34.30 o 
   0   2   5     8363.72     8495.49    249.98 o 
   1   2   5     6885.91     6902.42    210.70 o 
   2   2   5       69.30       25.74     45.48 o 
   3   2   5     6245.85     5171.22    744.74 o 
   4   2   5     4501.11     3985.23    331.96 o 
   5   2   5      100.76       76.17     70.02 o 
   6   2   5     2101.74     2246.67    280.50 o 
   7   2   5     1359.44     1367.93    313.80 o 
 -10   3   5     2429.96     3242.11   1646.56 o 
  -9   3   5     1006.43     1352.46    377.22 o 
  -8   3   5      276.40      235.92     95.15 o 
  -7   3   5     5997.27     6158.84    433.75 o 
  -6   3   5     2660.33     2385.93    134.53 o 
  -5   3   5     2219.84     2118.60     95.42 o 
  -4   3   5     6577.62     6540.67    202.41 o 
  -3   3   5     3784.73     3809.25    126.80 o 
  -2   3   5     1096.80     1013.74     80.73 o 
  -1   3   5    14304.12    14775.31    761.19 o 
   0   3   5     6820.60     6895.42    375.73 o 
   1   3   5      920.36      904.28     60.03 o 
   2   3   5    11467.78    11115.49    398.60 o 
   3   3   5     5795.27     5188.64    294.10 o 
   4   3   5       88.79       32.27     61.05 o 
   5   3   5     5148.83     4598.46    474.80 o 
   6   3   5     3033.14     3160.28    987.79 o 
   7   3   5       76.82       75.09     94.55 o 
 -10   4   5       58.41      112.06    333.02 o 
  -9   4   5     4102.55     5559.49   1333.58 o 
  -8   4   5     6007.41     7591.88    948.41 o 
  -7   4   5       44.52       -7.14     66.94 o 
  -6   4   5     9452.63     8989.44    271.20 o 
  -5   4   5    12735.41    12058.00    431.50 o 
  -4   4   5      137.37      150.78     41.17 o 
  -3   4   5    11971.58    12755.15    454.12 o 
  -2   4   5    16337.48    16884.05    576.78 o 
  -1   4   5      414.65      475.59     50.71 o 
   0   4   5     9832.80    10185.39    653.16 o 
   1   4   5     9632.85     9923.95    344.42 o 
   2   4   5     1260.65     1230.24     91.33 o 
   3   4   5     4481.53     4354.99    197.27 o 
   4   4   5     9278.37     7685.31    718.17 o 
   5   4   5      601.05      384.13    149.80 o 
   6   4   5     1458.96     1078.28    148.30 o 
   7   4   5     3801.44     4196.01    642.20 o 
 -10   5   5     4126.89     3377.30    587.64 o 
  -9   5   5     3279.64     5719.44   1433.69 o 
  -8   5   5      450.05      498.12    166.63 o 
  -7   5   5    10932.21    13731.93   1865.49 o 
  -6   5   5     7779.12     8089.00    368.89 o 
  -5   5   5     1196.26     1239.47    114.12 o 
  -4   5   5    22990.22    23728.85   2169.02 o 
  -3   5   5    11045.89    11436.79    419.61 o 
  -2   5   5     3242.28     3270.51    158.16 o 
  -1   5   5    22921.43    23800.83   1265.54 o 
   0   5   5    15730.14    16617.65   1138.49 o 
   1   5   5     1055.80     1094.64     66.62 o 
   2   5   5    20330.96    20940.08    599.19 o 
   3   5   5     9311.08     9606.07    361.04 o 
   4   5   5       37.21       63.34     60.32 o 
   5   5   5     7821.87     5984.12    334.19 o 
   7   5   5       70.15       51.27     97.72 o 
 -10   6   5      651.31      892.44    431.29 o 
  -7   6   5     2368.16     2831.94    368.63 o 
  -6   6   5     5428.89     5504.35    419.03 o 
  -5   6   5    24845.57    25909.09   1318.48 o 
  -4   6   5     6565.41     7236.64    485.80 o 
  -3   6   5    10739.79    11190.80    550.86 o 
  -2   6   5    39413.18    41701.90   1365.91 o 
  -1   6   5     7529.33     8172.02    349.56 o 
   0   6   5    12740.98    13519.35    892.04 o 
   1   6   5    31826.43    33224.03   2560.51 o 
   2   6   5     2874.96     3162.99    230.84 o 
   3   6   5     8646.92     9088.85    347.38 o 
   4   6   5    12700.01    13132.46    709.22 o 
   5   6   5      877.45      783.96    131.17 o 
   6   6   5     2644.10     1774.96    215.74 o 
   7   6   5     3868.06     2693.75    264.30 o 
 -10   7   5     1183.26     1874.53    420.85 o 
  -9   7   5     1615.35     2065.20    746.53 o 
  -8   7   5       55.15      -44.58    123.47 o 
  -7   7   5     4025.09     5113.02   1207.12 o 
  -6   7   5     8703.88     9742.80   1519.62 o 
  -5   7   5      133.54       53.78    204.18 o 
  -4   7   5    12113.79    13726.60    845.63 o 
  -3   7   5    18464.12    20935.77   1400.97 o 
  -2   7   5      176.98      254.35     67.32 o 
  -1   7   5    22121.22    24656.88    795.07 o 
   0   7   5    18479.75    20121.35   1076.62 o 
   1   7   5       34.97       64.47     43.33 o 
   2   7   5    14015.94    15283.77   1384.75 o 
   3   7   5    10419.75    11024.16    980.30 o 
   4   7   5      137.44      106.67     99.30 o 
   5   7   5     5533.46     4592.38    872.79 o 
   6   7   5     2461.38     1731.06    216.71 o 
   7   7   5       27.89       44.66    115.22 o 
  -9   8   5      815.16      924.77    220.33 o 
  -8   8   5     2093.84     2893.09   1412.61 o 
  -7   8   5       59.76       66.09    143.68 o 
  -6   8   5     1652.07     1991.83    367.53 o 
  -5   8   5     2905.05     2930.18    265.95 o 
  -4   8   5     1124.03     1116.39    129.49 o 
  -3   8   5     1375.08     1545.63    148.74 o 
  -2   8   5     5395.06     6060.81    269.15 o 
  -1   8   5     1655.69     1691.37    110.51 o 
   0   8   5      260.45      316.52     59.18 o 
   1   8   5     4869.61     5016.35    454.73 o 
   2   8   5     2759.60     2856.37    349.76 o 
   3   8   5      127.21      107.91     77.80 o 
   4   8   5     2854.14     2584.83    561.13 o 
   5   8   5     1334.89      983.46    185.34 o 
   6   8   5      103.82       27.18    117.25 o 
  -9   9   5        1.53        4.31    230.32 o 
  -8   9   5      276.92      184.31    263.83 o 
  -7   9   5      464.56      415.91    181.73 o 
  -6   9   5       53.24       42.65    133.45 o 
  -5   9   5      520.66      580.15    157.45 o 
  -4   9   5      281.39      186.24    232.43 o 
  -3   9   5        3.83      -37.69     71.99 o 
  -2   9   5      184.61      187.78     77.08 o 
  -1   9   5        7.44      -11.75     51.01 o 
   0   9   5      207.63      218.30     58.68 o 
   1   9   5      427.07      471.74     80.87 o 
   2   9   5      259.15      278.50     89.58 o 
   3   9   5      229.74      202.92     86.16 o 
   4   9   5      681.03      562.07    300.87 o 
   5   9   5       56.69      -21.00    110.26 o 
   6   9   5      280.02      252.73    139.40 o 
  -9  10   5        8.89      -31.99    251.89 o 
  -8  10   5      174.41     -109.14    345.59 o 
  -7  10   5      139.13       64.32    174.72 o 
  -6  10   5      120.86      181.60    147.56 o 
  -5  10   5      347.23      262.62    165.61 o 
  -4  10   5      114.53       99.23    110.07 o 
  -3  10   5       22.75       63.50     80.41 o 
  -2  10   5      535.02      551.90    100.82 o 
  -1  10   5      707.78      641.27     82.71 o 
   0  10   5      142.78      143.77     57.78 o 
   1  10   5      502.18      548.74    102.52 o 
   2  10   5      123.76       46.07     82.04 o 
   3  10   5      112.91       33.95    112.43 o 
   4  10   5      677.49      615.42    174.35 o 
   5  10   5       49.27       28.47    128.10 o 
   6  10   5      178.39      151.09    140.93 o 
  -9  11   5      492.20      651.09    291.14 o 
  -8  11   5      149.13      234.53    267.99 o 
  -7  11   5     1321.93     1849.20    500.42 o 
  -6  11   5      730.47     1012.72    217.25 o 
  -5  11   5      300.24      381.74    158.83 o 
  -4  11   5     2078.50     2095.84    250.89 o 
  -3  11   5     1028.02      999.04    202.35 o 
  -2  11   5      654.84      634.24    109.98 o 
  -1  11   5     3010.90     3060.21    168.42 o 
   0  11   5      925.53      826.92    119.02 o 
   1  11   5       23.21       -5.29     86.20 o 
   2  11   5     2064.91     2185.44    285.93 o 
   3  11   5     1920.30     1881.46    520.46 o 
   4  11   5        1.98      -32.78    120.52 o 
   5  11   5      968.82      869.86    248.37 o 
   6  11   5      882.48      886.65    220.85 o 
  -8  12   5     2516.68     3184.76   1330.28 o 
  -7  12   5      331.70      341.46    284.25 o 
  -6  12   5     1659.14     2318.67    287.97 o 
  -5  12   5     6672.87     7632.48    487.19 o 
  -4  12   5     1649.46     1624.97    451.54 o 
  -3  12   5     2769.13     2882.80    250.59 o 
  -2  12   5     7585.45     7782.79    578.70 o 
  -1  12   5     3011.97     2914.45    296.34 o 
   0  12   5     1604.69     1622.79    123.45 o 
   1  12   5     8782.67     9417.91   1530.61 o 
   2  12   5     1319.19     1610.32    470.17 o 
   3  12   5     1276.97     1151.42    354.22 o 
   4  12   5     4157.60     4282.54   1378.99 o 
   5  12   5     1051.18     1188.42    313.76 o 
  -8  13   5       88.72      247.37    283.04 o 
  -7  13   5     4493.17     5815.82   1233.74 o 
  -6  13   5     4512.71     6002.47    617.84 o 
  -5  13   5      192.34      180.97    194.55 o 
  -4  13   5     9022.18     8440.38   1838.22 o 
  -3  13   5     8053.04     7705.67   1168.98 o 
  -2  13   5      163.44      215.61     89.44 o 
  -1  13   5    13703.64    14568.58    745.87 o 
   0  13   5     9577.53     8562.46   1348.30 o 
   1  13   5      210.40      303.86    110.78 o 
   3  13   5     6163.37     6270.65   1924.44 o 
   4  13   5      164.23      257.45    164.31 o 
   5  13   5     4035.66     4871.61    924.03 o 
  -7  14   5      800.97     1082.70    282.09 o 
  -6  14   5     3253.57     3865.40    358.98 o 
  -5  14   5    10175.32    10138.05   1718.85 o 
  -4  14   5     2122.70     2019.15    771.99 o 
  -3  14   5     5268.77     4590.48   1037.40 o 
  -2  14   5    16210.39    13626.96   2860.15 o 
  -1  14   5     1646.13     1582.24    274.91 o 
   0  14   5     5265.06     4711.86    789.80 o 
   1  14   5    10628.33     9704.73   3041.49 o 
   2  14   5     1267.05     1342.06    371.95 o 
   3  14   5     3084.33     3443.38    662.30 o 
   4  14   5     5303.93     6288.10   1236.58 o 
  -7  15   5     4124.54     5016.21    882.41 o 
  -6  15   5     2292.68     2908.62    318.79 o 
  -5  15   5      648.63      817.47    192.35 o 
  -2  15   5      380.82      319.97    159.41 o 
  -1  15   5     7211.42     7221.68    429.20 o 
   0  15   5     4454.96     4275.02    758.12 o 
   1  15   5      255.02      244.79    164.74 o 
   2  15   5     3876.04     4290.60    672.08 o 
   3  15   5     2499.42     3052.97    374.47 o 
   4  15   5        1.73       57.82    169.80 o 
  -6  16   5     2027.33     2286.05    290.68 o 
  -5  16   5     1943.39     1823.92    664.03 o 
  -4  16   5       28.80     -110.80    163.35 o 
  -3  16   5     1887.53     1341.39    735.63 o 
  -2  16   5     2601.90     1758.51    705.59 o 
  -1  16   5      158.76       55.20     71.80 o 
   0  16   5      711.44      677.88    137.77 o 
   1  16   5     2550.50     2542.24    617.00 o 
   2  16   5      726.62      943.64    239.80 o 
   3  16   5      418.22      565.63    216.09 o 
  -5  17   5      211.67      219.69    205.28 o 
  -3  17   5      566.85      246.27    282.62 o 
  -2  17   5       30.22      -14.42     72.18 o 
  -1  17   5     1028.02      752.71    235.43 o 
   0  17   5      925.39      659.70    354.43 o 
   1  17   5        3.93       61.68    177.32 o 
   2  17   5      563.50      528.16    220.70 o 
  -4  18   5       55.13       18.98     91.07 o 
  -3  18   5      270.98       40.47    116.84 o 
  -2  18   5      545.59      280.60    254.37 o 
  -1  18   5        5.12      -88.00    120.97 o 
   0  18   5      286.05      218.01    244.32 o 
   1  18   5      317.07      283.96    203.99 o 
  -2  19   5       21.31      -52.29     58.07 o 
  -1  19   5        5.38      -67.44    198.44 o 
  -9   0   6     2365.00     2956.74    423.19 o 
  -8   0   6     8587.94     9066.77    679.18 o 
  -7   0   6     2217.20     1861.77    225.22 o 
  -6   0   6     7076.16     5678.15    305.78 o 
  -5   0   6    25867.27    23881.68    963.98 o 
  -4   0   6     6318.46     6167.68    299.40 o 
  -3   0   6     8931.27     8857.71    389.31 o 
  -2   0   6    42597.93    39708.64   1534.75 o 
  -1   0   6     9778.79     9422.24    405.01 o 
   0   0   6     6255.76     6094.14    451.49 o 
   1   0   6    26904.98    25693.47   1603.84 o 
   2   0   6    10061.21     9248.06    645.94 o 
   3   0   6     4274.43     4157.18    361.42 o 
   4   0   6    12877.62    12332.53    854.16 o 
   5   0   6     2381.64     2475.16    299.45 o 
   6   0   6      718.06      823.33    202.86 o 
  -8   1   6       52.19     -145.74     97.16 o 
  -7   1   6    10809.37     8913.93    316.13 o 
  -6   1   6    11602.97     9968.73    329.61 o 
  -5   1   6       10.03       63.65     46.29 o 
  -4   1   6    18645.04    17764.06    513.25 o 
  -3   1   6    22488.18    21726.62    614.56 o 
  -2   1   6        4.56       19.72     36.17 o 
  -1   1   6    25207.03    25068.30    831.26 o 
   0   1   6    26637.69    26282.66    865.85 o 
   1   1   6        2.90       -4.91     61.81 o 
   2   1   6    15892.16    14470.15    954.54 o 
   3   1   6    15159.77    14512.76    969.90 o 
   4   1   6      429.44      502.88     93.07 o 
   5   1   6     6632.85     6761.43    385.91 o 
   6   1   6     5408.49     5421.56    345.61 o 
  -9   2   6     2756.18     3738.30    462.86 o 
  -8   2   6     5122.96     5298.27    414.67 o 
  -7   2   6      291.02      205.44     85.07 o 
  -6   2   6     4701.42     4038.09    172.93 o 
  -5   2   6    14040.68    12682.12    390.83 o 
  -4   2   6     1634.38     1630.19     95.69 o 
  -3   2   6     7956.58     7734.94    247.72 o 
  -2   2   6    16196.58    16098.77    635.74 o 
  -1   2   6     3538.95     3530.27    141.48 o 
   0   2   6     3237.60     3195.05    134.20 o 
   1   2   6    13391.82    12777.50    506.98 o 
   2   2   6     3493.91     3223.49    257.47 o 
   3   2   6     1394.00     1178.22    195.68 o 
   4   2   6     5825.59     5416.74    456.44 o 
   5   2   6     1924.66     1915.22    158.95 o 
   6   2   6      291.01      419.76    133.01 o 
 -10   3   6     1229.07      771.46    356.37 o 
  -9   3   6      901.47     1057.70    224.27 o 
  -8   3   6       35.11      -82.06     93.04 o 
  -7   3   6     3494.93     3117.83    216.17 o 
  -6   3   6     2639.92     2304.98    132.45 o 
  -5   3   6      314.41      342.08     61.07 o 
  -4   3   6     4483.45     4488.38    170.49 o 
  -3   3   6     3219.92     3116.97    154.95 o 
  -2   3   6       56.74       48.55     38.33 o 
  -1   3   6     3770.51     3780.52    264.68 o 
   0   3   6     4303.23     4382.85    199.24 o 
   1   3   6      104.22       99.19     41.45 o 
   2   3   6     3143.43     2996.06    171.92 o 
   3   3   6     3168.50     2898.59    287.95 o 
   4   3   6      207.32      173.81     72.97 o 
   5   3   6     1133.51      996.09    123.58 o 
   6   3   6     1916.21     1687.64    210.72 o 
 -10   4   6       77.75     -248.80    165.87 o 
  -9   4   6      284.37      128.66    155.65 o 
  -8   4   6      939.35      817.58    181.15 o 
  -7   4   6       58.18      -36.61     71.65 o 
  -6   4   6      421.07      359.27     70.69 o 
  -5   4   6     1371.36     1253.93     96.26 o 
  -4   4   6      512.81      518.97     74.81 o 
  -3   4   6      676.77      619.13     75.61 o 
  -2   4   6     2956.91     2999.39    150.18 o 
  -1   4   6      322.28      347.86     52.08 o 
   0   4   6     1435.78     1359.16     97.69 o 
   1   4   6     1619.59     1647.23     95.51 o 
   2   4   6      151.18      126.92     65.41 o 
   3   4   6      585.44      543.30     91.59 o 
   4   4   6     1294.26     1272.20    124.84 o 
   5   4   6        6.90       22.00     89.05 o 
   6   4   6      342.56      318.92    131.81 o 
 -10   5   6      109.81      -83.16    167.38 o 
  -9   5   6        9.71     -183.51    132.95 o 
  -8   5   6      376.88      386.05    127.60 o 
  -7   5   6      111.63       10.42    189.87 o 
  -6   5   6      188.51       88.68    144.31 o 
  -5   5   6      108.86       74.96     66.49 o 
  -4   5   6        8.97        7.27     56.72 o 
  -3   5   6       54.54       52.43     57.64 o 
  -2   5   6        0.44       24.86     51.45 o 
  -1   5   6      131.74      157.97     48.22 o 
   0   5   6      146.39      120.78     44.99 o 
   1   5   6      461.62      489.27     59.65 o 
   2   5   6       46.78       52.82     66.71 o 
   3   5   6      559.89      548.62     94.92 o 
   4   5   6      975.60      938.88    121.79 o 
   5   5   6       13.78       29.66     98.42 o 
   6   5   6      483.86      368.32    134.34 o 
  -9   6   6      769.89      845.62    300.58 o 
  -8   6   6      710.34      994.50    333.49 o 
  -7   6   6       22.28       35.61    123.52 o 
  -6   6   6     1194.62     1149.56    178.48 o 
  -5   6   6     2439.90     2564.87    174.48 o 
  -4   6   6      317.42      346.28     79.55 o 
  -3   6   6      595.39      657.75    123.49 o 
  -2   6   6     4714.46     5014.10    223.16 o 
  -1   6   6     2859.00     3194.31    146.93 o 
   0   6   6      320.59      345.02     56.82 o 
   1   6   6     4254.85     4621.75    335.43 o 
   2   6   6     3248.89     3672.66    231.70 o 
   3   6   6      178.98      123.45     82.15 o 
   4   6   6     3006.44     3070.10    203.31 o 
   5   6   6     1073.17      891.75    166.70 o 
   6   6   6       80.01       80.58    111.11 o 
  -9   7   6     2352.02     3668.05   1726.69 o 
  -8   7   6        2.10      -76.18    167.08 o 
  -7   7   6     7564.98     9502.14   1981.16 o 
  -6   7   6     7350.58     7692.71    475.22 o 
  -5   7   6      172.85      251.55    116.17 o 
  -4   7   6    13299.17    15440.12   1324.07 o 
  -3   7   6    13151.76    15258.14    832.49 o 
  -2   7   6      720.11      847.45     95.42 o 
  -1   7   6    17956.76    19773.46    818.05 o 
   0   7   6    10939.91    11767.05    956.70 o 
   1   7   6      374.85      363.35     71.70 o 
   2   7   6    11651.17    12803.38   1113.43 o 
   3   7   6     6322.19     6764.14    628.82 o 
   4   7   6       60.29      125.57    116.55 o 
   5   7   6     3602.45     2879.73    469.85 o 
   6   7   6     1848.99     1409.51    256.52 o 
  -9   8   6     1967.74     2544.32   1563.86 o 
  -7   8   6     1930.38     2526.28    587.54 o 
  -6   8   6     6486.28     6749.67    438.15 o 
  -5   8   6    25170.06    26841.23   2488.20 o 
  -4   8   6     4295.54     5043.93    313.90 o 
  -3   8   6    13348.19    14992.36   1119.93 o 
  -2   8   6    34866.87    38500.48   1520.36 o 
  -1   8   6     4199.88     4735.95    199.03 o 
   0   8   6    12433.57    13242.80    889.53 o 
   1   8   6    21110.42    24617.29   2349.23 o 
   2   8   6     1852.51     2262.80    262.02 o 
   3   8   6     4894.78     5414.26    598.12 o 
   4   8   6     8244.72     7920.44   1707.27 o 
   5   8   6      776.76      635.85    166.65 o 
   6   8   6     1297.86     1056.18    193.86 o 
  -9   9   6     2768.29     4298.27   1925.60 o 
  -8   9   6      195.14      238.06    234.64 o 
  -7   9   6     7296.74    10150.20   2856.52 o 
  -6   9   6     7856.90     9490.66    979.58 o 
  -5   9   6      155.86      298.85    130.84 o 
  -4   9   6    14473.67    16871.93   3716.26 o 
  -3   9   6    10511.69    12507.90   1132.94 o 
  -2   9   6      139.19      167.29     81.96 o 
  -1   9   6    14622.96    15982.69    520.73 o 
   0   9   6    14505.50    15323.03   1078.90 o 
   1   9   6       75.65      117.10     89.14 o 
   2   9   6    12546.22    13707.16   1666.81 o 
   3   9   6     7877.70     7664.88   1946.64 o 
   4   9   6        1.61       60.92    152.46 o 
   5   9   6     4428.15     3520.96   1062.34 o 
  -7  10   6      534.89      692.14    214.40 o 
  -6  10   6     3888.39     4455.45    540.98 o 
  -5  10   6     8739.65     9928.71   1763.67 o 
  -4  10   6     2059.25     2409.68    640.25 o 
  -3  10   6     3598.10     4246.87    435.48 o 
  -2  10   6    12573.50    14019.84    793.89 o 
  -1  10   6     3109.96     3324.32    169.85 o 
   0  10   6     1809.39     1910.23    127.70 o 
   1  10   6     9955.99    11653.27   1274.70 o 
   2  10   6     3673.46     4425.40    547.58 o 
   3  10   6     1084.84     1106.60    291.24 o 
   5  10   6     1664.68     1716.62    671.71 o 
  -8  11   6        8.60     -103.30    193.94 o 
  -7  11   6     3355.76     4407.99   1448.80 o 
  -6  11   6     4519.60     5296.08    811.60 o 
  -5  11   6       10.34       -9.63    127.25 o 
  -4  11   6     4988.44     5629.36   1022.41 o 
  -3  11   6     5802.00     5724.40    470.12 o 
  -2  11   6       15.83       86.83     87.16 o 
  -1  11   6     6584.62     6944.13    275.44 o 
   0  11   6     4497.83     4798.46    319.40 o 
   1  11   6        0.69      -11.20     90.17 o 
   2  11   6     2978.98     3342.00    428.39 o 
   3  11   6     3437.88     3559.78    955.96 o 
   4  11   6       28.31       52.37    132.94 o 
   5  11   6     1475.36     1781.37    956.49 o 
  -8  12   6     1707.37     2257.45    762.04 o 
  -7  12   6     1085.14     1742.90    454.75 o 
  -6  12   6      152.02      145.48    172.42 o 
  -5  12   6     3549.27     3996.00    353.75 o 
  -4  12   6     2037.46     2103.83    243.16 o 
  -3  12   6      876.54     1021.77    219.85 o 
  -2  12   6     3631.54     4182.39    520.88 o 
  -1  12   6     1016.50     1048.36    109.72 o 
   0  12   6      781.35      842.61    142.45 o 
   1  12   6     3209.63     3671.99    468.78 o 
   2  12   6      250.00      189.34    138.79 o 
   3  12   6      740.63      825.03    459.23 o 
   4  12   6     1002.82      994.48    341.17 o 
  -7  13   6       36.14     -133.68    196.84 o 
  -6  13   6      448.90      562.46    219.54 o 
  -5  13   6      205.22      233.68    168.45 o 
  -4  13   6       51.81       14.01    143.00 o 
  -3  13   6      779.82      951.93    172.47 o 
  -2  13   6      474.92      337.57    108.84 o 
  -1  13   6      165.18      176.94     78.66 o 
   0  13   6      581.15      613.87    128.54 o 
   1  13   6      118.23       99.67    101.07 o 
   2  13   6       77.30       -2.12    135.97 o 
   3  13   6      186.37      135.74    155.96 o 
   4  13   6       17.43       33.30    145.80 o 
  -7  14   6       33.47     -143.52    202.56 o 
  -6  14   6      564.81      708.33    213.73 o 
  -5  14   6      874.45      873.73    335.12 o 
  -4  14   6       28.97       16.68    137.87 o 
  -3  14   6      843.89      843.22    165.50 o 
  -2  14   6     1750.61     1619.92    181.49 o 
  -1  14   6       23.76       21.54     72.05 o 
   0  14   6     1119.73     1073.37    222.70 o 
   1  14   6      651.91      537.54    337.22 o 
   2  14   6        7.48       49.79    142.46 o 
   3  14   6      455.35      409.97    188.92 o 
  -6  15   6     1254.26     1513.92    280.96 o 
  -5  15   6        1.01      -30.56    143.42 o 
  -4  15   6     2100.89     2063.87    478.85 o 
  -3  15   6     1496.30     1459.43    196.61 o 
  -2  15   6      258.97      255.02     94.68 o 
  -1  15   6     2514.88     2195.91    294.60 o 
   0  15   6     1099.21     1009.90    235.45 o 
   1  15   6      276.60      309.78    166.82 o 
   2  15   6     1958.40     1874.23    576.70 o 
   3  15   6      468.41      543.61    209.92 o 
  -5  16   6     2260.07     1927.70    824.49 o 
  -4  16   6      803.22      725.72    247.58 o 
  -3  16   6      443.48      344.99    127.44 o 
  -2  16   6     2468.86     2033.46    274.93 o 
  -1  16   6     1502.30     1390.10    204.81 o 
   0  16   6      319.85      296.28    172.49 o 
   1  16   6     2519.54     2644.86    661.19 o 
   2  16   6      595.34      619.26    241.27 o 
  -4  17   6      945.06      892.80    368.05 o 
  -3  17   6     1931.61     1451.63    513.31 o 
  -2  17   6       38.37      -15.98     74.88 o 
  -1  17   6     1530.58     1298.71    188.49 o 
   0  17   6     1539.67     1471.01    431.76 o 
   1  17   6      108.22      396.33    260.26 o 
  -9   1   7     1548.46     1645.16    250.99 o 
  -8   1   7      476.24      212.82    107.15 o 
  -7   1   7      827.61      586.98     86.21 o 
  -6   1   7     4733.72     4143.96    180.54 o 
  -5   1   7     1737.36     1548.44    102.60 o 
  -4   1   7     3028.85     3071.86    137.87 o 
  -3   1   7     7156.47     6689.42    226.22 o 
  -2   1   7      571.03      577.24     60.94 o 
  -1   1   7     2702.28     2658.58    143.76 o 
   0   1   7     5953.71     5566.78    311.52 o 
   1   1   7       82.85       88.67     76.31 o 
   2   1   7     2494.33     2334.68    187.15 o 
   3   1   7     1807.69     1756.14    169.78 o 
   4   1   7       10.36      -38.10     84.19 o 
   5   1   7      791.05      903.84    147.44 o 
  -9   2   7       64.67     -127.61    153.40 o 
  -8   2   7     3988.32     3299.06    284.25 o 
  -7   2   7     5446.70     4524.43    203.71 o 
  -6   2   7      142.42      126.36     60.79 o 
  -5   2   7    10750.16     9970.81    325.09 o 
  -4   2   7     9327.33     9239.40    297.99 o 
  -3   2   7       94.56       86.33     47.47 o 
  -2   2   7    15339.98    14926.28    522.86 o 
  -1   2   7    11173.85    11121.98    402.20 o 
   0   2   7      229.40      191.46     59.58 o 
   1   2   7     9874.45     9468.18    477.09 o 
   2   2   7     5000.08     4881.43    292.93 o 
   3   2   7      167.74      199.67     92.44 o 
   4   2   7     2900.93     2770.31    220.26 o 
   5   2   7     1562.76     1595.39    181.79 o 
  -9   3   7     4964.22     6857.97   1182.08 o 
  -8   3   7      313.84      101.22    114.24 o 
  -7   3   7     5219.63     4186.97    235.12 o 
  -6   3   7    10769.59     9920.80    337.85 o 
  -5   3   7     1968.62     1770.35    112.43 o 
  -4   3   7     5168.31     5047.60    190.39 o 
  -3   3   7    15889.18    15379.12    543.92 o 
  -2   3   7     3296.02     3249.61    166.10 o 
  -1   3   7     4395.15     4266.29    192.31 o 
   0   3   7    13418.90    13490.20    599.61 o 
   1   3   7     2987.28     2846.87    219.70 o 
   2   3   7     2597.58     2621.42    201.71 o 
   3   3   7    10033.32     9985.13    964.38 o 
   4   3   7     1462.98     1481.51    189.76 o 
   5   3   7     1699.56     1766.17    191.51 o 
  -9   4   7      773.10      610.54    208.07 o 
  -8   4   7     7341.08     7037.25   2064.80 o 
  -7   4   7     3911.58     3327.60    216.12 o 
  -6   4   7     1326.82     1196.27    111.09 o 
  -5   4   7    13306.63    12866.38    667.50 o 
  -4   4   7     8752.61     8490.70    586.18 o 
  -3   4   7      710.14      755.15     89.83 o 
  -2   4   7    17127.39    16263.38    569.07 o 
  -1   4   7    11475.50    10930.56    550.06 o 
   0   4   7       62.54       90.89     59.54 o 
   1   4   7    11387.31    11445.75    700.53 o 
   2   4   7     9778.18    10068.02   1265.78 o 
   3   4   7       35.30       79.19     90.55 o 
   4   4   7     5376.98     5754.79    730.00 o 
   5   4   7     3630.24     3295.96    381.84 o 
  -8   5   7      523.68      555.44    195.72 o 
  -7   5   7     5728.54     5370.51    360.59 o 
  -6   5   7    14588.37    13560.73    963.75 o 
  -5   5   7     1306.88     1196.11    123.31 o 
  -4   5   7     9254.37     9491.37    482.20 o 
  -3   5   7    18757.88    19405.18    676.26 o 
  -2   5   7     1982.51     2057.96    136.17 o 
  -1   5   7    10482.25    10500.92    559.67 o 
   0   5   7    17680.68    17319.43    941.43 o 
   1   5   7      407.05      453.00     72.97 o 
   2   5   7     6423.59     6522.74    820.60 o 
   3   5   7     7887.85     7963.57    611.69 o 
   4   5   7      481.70      399.40    144.83 o 
   5   5   7     2381.02     2027.45    308.08 o 
  -9   6   7     1019.43     1102.64    650.46 o 
  -8   6   7     5164.86     6162.57   1469.27 o 
  -7   6   7     1796.87     1781.17    243.78 o 
  -6   6   7     1643.70     1540.31    196.78 o 
  -5   6   7    12951.93    13708.23   1050.15 o 
  -4   6   7     4251.47     4501.20    292.40 o 
  -3   6   7     4560.15     4976.92    232.26 o 
  -2   6   7    14763.36    14895.61    532.55 o 
  -1   6   7     3753.67     3665.30    282.38 o 
   0   6   7     2230.40     2180.20    134.70 o 
   1   6   7    10597.62    11037.30   1627.41 o 
   2   6   7     2581.21     2472.00    293.09 o 
   3   6   7     1220.87     1337.30    165.28 o 
   4   6   7     3837.37     3834.55    626.00 o 
   5   6   7      921.12      687.39    220.01 o 
  -9   7   7     1434.39     2316.07    516.52 o 
  -8   7   7        1.48     -159.22    210.33 o 
  -7   7   7     3486.08     3247.24    306.27 o 
  -6   7   7     2816.46     2594.74    253.10 o 
  -5   7   7      108.98      161.36     91.29 o 
  -4   7   7     3384.73     3761.49    282.01 o 
  -3   7   7     4031.75     4371.29    327.14 o 
  -2   7   7        9.69       29.90     63.43 o 
  -1   7   7     4030.29     4413.94    209.22 o 
   0   7   7     3777.03     3703.57    276.00 o 
   1   7   7       38.07       63.64     93.32 o 
   2   7   7     2128.95     2178.86    342.12 o 
   3   7   7     2495.80     2500.16    587.54 o 
   4   7   7      176.28      170.03    170.03 o 
   5   7   7      842.14      717.69    226.75 o 
  -9   8   7      531.08      414.16    246.63 o 
  -8   8   7      416.89      338.25    208.82 o 
  -7   8   7       49.16      -56.50    169.56 o 
  -6   8   7      795.96      532.82    313.39 o 
  -5   8   7      876.32      985.80    316.97 o 
  -4   8   7       34.42       86.88     81.13 o 
  -3   8   7     1050.13     1223.21    139.26 o 
  -2   8   7     1231.48     1395.22    111.30 o 
  -1   8   7       41.02       24.38     56.26 o 
   0   8   7      796.17      761.86     89.91 o 
   1   8   7      782.99      926.60    121.30 o 
   2   8   7      226.79      355.52    119.79 o 
   3   8   7      231.92      276.29    114.27 o 
   4   8   7      723.82      464.64    200.23 o 
  -8   9   7       51.24     -124.31    201.07 o 
  -7   9   7        7.72      -55.72    163.68 o 
  -6   9   7       88.31       12.38    143.03 o 
  -5   9   7      217.69      280.43    137.31 o 
  -4   9   7       84.74      135.46     97.63 o 
  -3   9   7        4.88      -12.06     77.27 o 
  -2   9   7      197.40      236.89     73.13 o 
  -1   9   7      128.94      144.28     64.17 o 
   0   9   7       32.55       49.73     58.86 o 
   1   9   7        8.66       37.02     88.69 o 
   2   9   7      128.80      132.96     92.76 o 
   3   9   7       46.05       -1.22    113.24 o 
   4   9   7        2.01      -95.01    131.73 o 
  -8  10   7      187.86       59.32    215.12 o 
  -7  10   7      349.16      311.50    202.11 o 
  -6  10   7        2.69      -91.55    250.21 o 
  -5  10   7      409.13      377.34    155.91 o 
  -4  10   7      741.07      832.07    330.23 o 
  -3  10   7       15.49        2.59     88.59 o 
  -2  10   7      975.10      953.92    104.86 o 
  -1  10   7      523.14      565.91     86.65 o 
   0  10   7       17.56      -44.48     83.46 o 
   1  10   7      200.59      215.48    101.13 o 
   2  10   7      414.04      377.91    113.66 o 
   3  10   7        2.59       -9.92    126.95 o 
   4  10   7       77.15      115.16    132.26 o 
  -7  11   7     1159.22     1205.30    261.14 o 
  -6  11   7     1413.69     1362.30    252.34 o 
  -5  11   7      120.21       40.12    146.32 o 
  -4  11   7      835.83      945.45    249.84 o 
  -3  11   7     1424.86     1691.09    250.46 o 
  -2  11   7      190.08      245.32     83.29 o 
  -1  11   7      371.12      408.22     81.56 o 
   0  11   7     1447.68     1538.29    170.37 o 
   1  11   7      161.98      144.87    103.48 o 
   2  11   7      342.13      215.45    144.74 o 
   3  11   7      865.20      961.64    205.39 o 
  -7  12   7      611.99      771.57    256.23 o 
  -6  12   7      890.66      871.70    239.05 o 
  -5  12   7     4051.20     4423.35   1052.60 o 
  -4  12   7      848.82     1224.84    278.62 o 
  -3  12   7      884.85     1034.90    357.11 o 
  -2  12   7     4032.75     4194.49    211.76 o 
  -1  12   7     1769.81     1742.30    134.52 o 
   0  12   7      270.26      306.32    119.25 o 
   1  12   7     2801.31     3207.54    383.07 o 
   2  12   7     1548.42     1609.11    625.84 o 
   3  12   7       49.70      101.71    143.90 o 
  -6  13   7     4049.77     4613.44    421.74 o 
  -5  13   7       75.72       34.96    211.96 o 
  -4  13   7     4227.79     5021.31    951.23 o 
  -3  13   7     5524.42     6161.84    891.57 o 
  -2  13   7       29.67       64.96     85.35 o 
  -1  13   7     4222.47     4341.01    338.10 o 
   0  13   7     4791.38     5307.58    548.34 o 
   1  13   7       50.86       65.02    110.71 o 
   2  13   7     2922.24     3834.26    515.46 o 
  -6  14   7      765.61      608.64    424.66 o 
  -5  14   7     5851.94     6543.50    466.05 o 
  -4  14   7     2858.20     3158.55    294.30 o 
  -3  14   7     1156.48     1536.38    202.53 o 
  -2  14   7     8798.29     8882.06    387.84 o 
  -1  14   7     3344.14     3228.29    393.21 o 
   0  14   7     1216.72     1223.31    170.94 o 
   1  14   7     6466.11     6280.84   1696.28 o 
   2  14   7     2054.46     2196.19    721.06 o 
  -5  15   7       26.82       69.35    165.95 o 
  -4  15   7     2793.34     3005.64    289.79 o 
  -3  15   7     4578.12     4560.38    318.34 o 
  -2  15   7       58.73       81.96     94.96 o 
  -1  15   7     3966.38     3916.60    431.83 o 
   0  15   7     4175.84     4548.08    594.04 o 
   1  15   7      112.83      185.06    179.47 o 
  -3  16   7      404.51      508.00    152.23 o 
  -2  16   7     2034.96     1764.59    158.30 o 
  -1  16   7     1276.40     1360.14    201.73 o 
  -9   0   8      270.25     -245.47    210.23 o 
  -8   0   8     6405.62     5159.38    496.95 o 
  -7   0   8     3900.16     3706.91    259.13 o 
  -6   0   8      919.50      968.54    140.32 o 
  -5   0   8    12405.55    11687.99    530.88 o 
  -4   0   8     7187.90     7042.93    346.40 o 
  -3   0   8     2594.65     2389.30    172.73 o 
  -2   0   8    19454.62    18995.88    782.11 o 
  -1   0   8     6104.81     5643.81    462.86 o 
   0   0   8     2413.01     2535.55    285.98 o 
   1   0   8    12955.75    13437.54    927.82 o 
   2   0   8     4210.82     4426.32    410.88 o 
   3   0   8     1020.28     1118.37    229.48 o 
   4   0   8     5385.07     5833.51    519.99 o 
  -9   1   8     3707.00     4403.55    422.45 o 
  -8   1   8      575.33      257.33    186.94 o 
  -7   1   8     3772.34     3005.73    167.48 o 
  -6   1   8     9612.80     8790.55    308.30 o 
  -5   1   8      815.22      822.22     85.18 o 
  -4   1   8     6015.94     5872.07    215.35 o 
  -3   1   8    12096.54    11815.16    365.63 o 
  -2   1   8      915.20      916.11     98.02 o 
  -1   1   8     6939.54     7000.97    383.26 o 
   0   1   8     9749.49     9720.57    496.86 o 
   1   1   8      317.14      284.53    102.24 o 
   2   1   8     4503.60     4362.74    284.42 o 
   3   1   8     5657.96     5530.65    340.49 o 
   4   1   8      165.56      162.57    111.14 o 
  -9   2   8      235.94     -149.04    161.57 o 
  -8   2   8     2462.06     1969.03    226.05 o 
  -7   2   8     1648.45     1409.12    124.24 o 
  -6   2   8      345.74      329.41     75.42 o 
  -5   2   8     5177.09     5077.78    202.70 o 
  -4   2   8     2669.54     2532.56    129.33 o 
  -3   2   8      663.61      741.75     93.44 o 
  -2   2   8     5841.85     5690.74    244.30 o 
  -1   2   8     3708.22     3580.55    180.26 o 
   0   2   8      144.74      146.53     90.09 o 
   1   2   8     5348.68     5370.94    662.03 o 
   2   2   8     2774.63     2863.69    226.35 o 
   3   2   8       37.74       23.83     96.56 o 
   4   2   8     2106.26     2247.98    213.74 o 
  -9   3   8     1099.56      751.64    230.47 o 
  -8   3   8       32.59     -180.59    120.39 o 
  -7   3   8      901.21      631.86    136.13 o 
  -6   3   8     1807.79     1565.02    118.89 o 
  -5   3   8      351.85      328.19     70.72 o 
  -4   3   8      847.78      842.60     98.75 o 
  -3   3   8     2538.59     2254.65    142.19 o 
  -2   3   8      859.68      852.86     93.50 o 
  -1   3   8      529.84      581.39     80.76 o 
   0   3   8     2809.73     2844.08    362.00 o 
   1   3   8      729.08      685.95    133.47 o 
   2   3   8      274.84      330.40    108.66 o 
   3   3   8     1839.42     1830.73    193.91 o 
   4   3   8      630.49      715.97    145.52 o 
  -9   4   8        1.99     -319.20    216.33 o 
  -8   4   8      166.38     -188.58    125.72 o 
  -7   4   8      288.80      138.76    130.00 o 
  -6   4   8        4.41      -12.25     76.04 o 
  -5   4   8      333.77      373.20     92.39 o 
  -4   4   8      369.10      432.62     84.83 o 
  -3   4   8       35.71       41.37     62.34 o 
  -2   4   8      270.98      277.94     69.52 o 
  -1   4   8      358.88      340.89     73.36 o 
   0   4   8      131.91      141.29     62.77 o 
   1   4   8       78.40       94.84     97.04 o 
   2   4   8      444.37      483.03    121.33 o 
   3   4   8       33.71       29.68     99.83 o 
   4   4   8       26.48       29.19    104.64 o 
  -8   5   8       71.05     -264.41    269.89 o 
  -7   5   8       67.02      -29.17    130.98 o 
  -6   5   8       11.99      -77.96    100.16 o 
  -5   5   8      214.02      219.88     81.87 o 
  -4   5   8      204.90      203.90     77.62 o 
  -3   5   8      180.52      177.12     71.27 o 
  -2   5   8      234.36      247.49     74.05 o 
  -1   5   8       28.67       49.74     64.21 o 
   0   5   8       32.43       -8.44     60.49 o 
   1   5   8      181.48      169.82    100.85 o 
   2   5   8      103.23       55.47    103.78 o 
   3   5   8        6.03      -40.44     93.69 o 
   4   5   8       59.29       87.69    110.60 o 
  -8   6   8      967.80      698.32    212.33 o 
  -7   6   8      612.05      558.46    174.37 o 
  -6   6   8      349.25      344.35    132.62 o 
  -5   6   8     1254.86     1456.16    151.02 o 
  -4   6   8      473.32      597.51    101.74 o 
  -3   6   8      676.62      696.16     97.15 o 
  -2   6   8     2430.25     2391.59    149.85 o 
  -1   6   8      198.62      214.83     70.71 o 
   0   6   8      469.27      502.06     82.60 o 
   1   6   8     1287.64     1367.34    262.57 o 
   2   6   8      341.55      376.55    128.42 o 
   3   6   8      154.85       79.05    110.97 o 
   4   6   8      543.04      595.54    221.27 o 
  -8   7   8      223.70       63.12    183.21 o 
  -7   7   8      974.38      831.69    292.72 o 
  -6   7   8     3520.27     3541.89    365.74 o 
  -5   7   8      866.15      917.65    127.56 o 
  -4   7   8     1712.19     1980.43    168.77 o 
  -3   7   8     5230.37     5587.60    261.02 o 
  -2   7   8      768.69      865.75    102.87 o 
  -1   7   8     2550.26     2567.97    165.37 o 
   0   7   8     3998.52     3948.49    316.47 o 
   1   7   8      169.32      160.77    108.50 o 
   2   7   8     1638.73     1653.43    308.03 o 
   3   7   8     2741.26     2851.82    552.29 o 
  -8   8   8     1629.23     1664.13    352.59 o 
  -7   8   8     2480.47     2174.76    276.44 o 
  -6   8   8       14.60       40.66    130.34 o 
  -5   8   8     4013.51     4678.14   1043.29 o 
  -4   8   8     4333.43     5113.15    525.15 o 
  -3   8   8       40.60       52.23     81.56 o 
  -2   8   8     6000.16     6129.47    279.37 o 
  -1   8   8     5709.92     5492.95    400.93 o 
   0   8   8       17.70       70.59    105.98 o 
   1   8   8     6126.01     6683.86   1034.24 o 
   2   8   8     3572.62     3762.15    825.91 o 
   3   8   8       59.83       90.23    116.66 o 
  -7   9   8     1939.95     1814.62    279.09 o 
  -6   9   8     5279.84     5768.84   1067.91 o 
  -5   9   8     1002.93     1319.39    264.31 o 
  -4   9   8     2130.67     2458.05    262.59 o 
  -3   9   8     7085.38     8334.05    733.92 o 
  -2   9   8     1686.85     1701.86    148.72 o 
  -1   9   8     1760.93     1857.71    147.06 o 
   0   9   8     6125.58     6385.98    961.54 o 
   1   9   8     1291.92     1469.69    193.80 o 
   2   9   8      966.18     1261.99    183.34 o 
   3   9   8     3814.72     3076.69    396.15 o 
  -7  10   8     1417.65     1378.61    267.75 o 
  -6  10   8      265.53      219.73    176.60 o 
  -5  10   8     4459.76     5116.69   1347.64 o 
  -4  10   8     2532.67     3219.92    879.15 o 
  -3  10   8      138.28      253.44    107.19 o 
  -2  10   8     4087.96     4317.98    236.62 o 
  -1  10   8     3942.10     4004.74    215.71 o 
   0  10   8       26.36      101.15    121.31 o 
   1  10   8     3021.52     3459.38    589.54 o 
   2  10   8     3468.69     3999.47   1058.50 o 
  -6  11   8     3603.05     3763.91    715.85 o 
  -5  11   8      454.57      741.02    204.44 o 
  -4  11   8     1759.16     2315.64    530.83 o 
  -3  11   8     6054.01     7071.00    717.28 o 
  -2  11   8      959.54     1179.59    141.26 o 
  -1  11   8     1691.95     1700.16    146.85 o 
   0  11   8     4869.35     5245.00    423.45 o 
   1  11   8     1130.90     1234.58    248.10 o 
   2  11   8      980.64      768.20    261.05 o 
  -6  12   8      175.34      178.01    188.20 o 
  -5  12   8     3966.52     4648.63   1483.05 o 
  -4  12   8     2596.98     3485.85    815.02 o 
  -3  12   8      222.74      312.60    130.10 o 
  -2  12   8     4727.52     5210.02    276.13 o 
  -1  12   8     2461.54     2579.94    261.78 o 
   0  12   8      227.71      187.90    143.15 o 
   1  12   8     2601.21     2837.28    500.94 o 
  -5  13   8       67.79      200.39    189.92 o 
  -4  13   8     1046.88     1352.01    412.67 o 
  -3  13   8     1427.71     1551.45    322.18 o 
  -2  13   8       73.00      194.61    108.25 o 
  -1  13   8      791.92      793.24    182.06 o 
   0  13   8     1534.36     1621.59    275.46 o 
  -4  14   8        1.05       79.43    149.65 o 
  -3  14   8       58.61       92.40    130.11 o 
  -2  14   8       28.62       31.76    102.08 o 
  -1  14   8        0.69      -38.28    138.75 o 
  -8   1   9       80.80     -114.50    128.49 o 
  -7   1   9      240.17      150.98     80.47 o 
  -6   1   9     1393.25     1384.31    117.30 o 
  -5   1   9      241.16      304.73     70.68 o 
  -4   1   9      591.59      617.93     78.55 o 
  -3   1   9     1904.01     1828.05    135.62 o 
  -2   1   9      561.39      583.92     90.18 o 
  -1   1   9      776.38      788.83    138.69 o 
   0   1   9     1921.07     1809.82    187.84 o 
   1   1   9      102.31       95.56    100.19 o 
   2   1   9      440.86      491.00    135.76 o 
   3   1   9      593.16      608.29    146.34 o 
  -8   2   9     1872.85     1338.07    197.31 o 
  -7   2   9     1021.99     1020.30    115.12 o 
  -6   2   9      232.51      240.86     77.21 o 
  -5   2   9     3636.82     3646.21    170.96 o 
  -4   2   9     2097.50     2035.71    145.27 o 
  -3   2   9      694.19      690.22     98.01 o 
  -2   2   9     4069.74     3787.14    195.45 o 
  -1   2   9     2155.36     1966.71    192.04 o 
   0   2   9      127.35      177.24    106.63 o 
   1   2   9     3164.61     3265.56    251.26 o 
   2   2   9     1705.85     1723.59    195.34 o 
   3   2   9       10.02       23.69    111.59 o 
  -8   3   9      100.56      -79.81    137.21 o 
  -7   3   9     3230.33     2799.60    201.65 o 
  -6   3   9     5085.62     4763.47    249.50 o 
  -5   3   9      251.86      305.72     89.09 o 
  -4   3   9     2843.86     2781.95    172.19 o 
  -3   3   9     7001.72     6816.02    292.66 o 
  -2   3   9     1108.35     1130.67    118.17 o 
  -1   3   9     2197.29     2175.71    145.47 o 
   0   3   9     4651.22     5005.20    501.52 o 
   1   3   9     1236.58     1335.62    175.87 o 
   2   3   9      676.56      665.92    145.52 o 
  -8   4   9     4321.64     3914.38    604.48 o 
  -7   4   9     2410.61     2047.06    224.88 o 
  -6   4   9      555.54      631.13    113.67 o 
  -5   4   9     6764.92     6891.34    312.40 o 
  -4   4   9     3908.32     3946.26    210.05 o 
  -3   4   9      510.06      578.54     94.71 o 
  -2   4   9     7144.99     7185.38    302.41 o 
  -1   4   9     4957.62     4989.93    263.27 o 
   0   4   9       28.04       37.87    101.26 o 
   1   4   9     4813.10     4809.03    641.46 o 
   2   4   9     4244.10     4610.38    471.12 o 
  -7   5   9     2880.58     2513.55    254.80 o 
  -6   5   9     8876.26     9046.53   1282.30 o 
  -5   5   9     1786.71     1851.26    162.48 o 
  -4   5   9     4005.39     4229.18    259.82 o 
  -3   5   9    12120.46    11932.74    458.46 o 
  -2   5   9     2591.42     2599.97    166.26 o 
  -1   5   9     2744.17     2749.45    176.00 o 
   0   5   9     9617.42     9933.93    773.83 o 
   1   5   9     2140.38     2412.05    229.92 o 
   2   5   9     1435.27     1537.50    276.30 o 
  -7   6   9     5162.26     5187.87    843.54 o 
  -6   6   9       56.43      156.48    132.72 o 
  -5   6   9     6549.77     7118.45    649.55 o 
  -4   6   9     7908.70     8682.09    400.85 o 
  -3   6   9       26.35       71.58     80.66 o 
  -2   6   9     8307.27     8299.26    373.80 o 
  -1   6   9     9013.09     9083.77    717.09 o 
   0   6   9        2.09       25.32    109.26 o 
   1   6   9     6635.93     7198.68   1002.15 o 
   2   6   9     4469.60     5102.43   1026.14 o 
  -7   7   9      412.80      316.15    166.25 o 
  -6   7   9     4184.70     4559.31    777.35 o 
  -5   7   9     2459.07     2787.12    647.99 o 
  -4   7   9      810.67      974.79    135.15 o 
  -3   7   9     6979.96     7431.84    328.20 o 
  -2   7   9     2307.42     2498.16    167.82 o 
  -1   7   9     1193.96     1235.54    122.17 o 
   0   7   9     5335.72     5514.60    651.51 o 
   1   7   9     1315.11     1550.55    329.70 o 
   2   7   9      888.30      955.40    172.46 o 
  -6   8   9       16.85       65.88    147.10 o 
  -5   8   9      345.57      573.90    231.74 o 
  -4   8   9      863.16      987.58    138.75 o 
  -3   8   9      136.53      212.38     95.06 o 
  -2   8   9      368.20      423.42     96.25 o 
  -1   8   9      725.34      763.37    107.86 o 
   0   8   9      210.51      249.68    127.01 o 
   1   8   9      210.69      233.27    130.35 o 
  -6   9   9        7.70      -58.55    148.13 o 
  -5   9   9        3.23       66.20    135.16 o 
  -4   9   9       95.60      251.97    112.70 o 
  -3   9   9      124.23      171.31     99.90 o 
  -2   9   9        6.46       42.18     87.50 o 
  -1   9   9      133.91      102.16    126.65 o 
   0   9   9       51.72       34.29    120.90 o 
   1   9   9        2.53       55.29    126.54 o 
  -5  10   9      410.39      581.78    171.75 o 
  -4  10   9      552.84      681.03    229.17 o 
  -3  10   9        3.36       36.03     98.03 o 
  -2  10   9      912.47     1030.04    131.30 o 
  -1  10   9      760.13      898.10    176.58 o 
   0  10   9        0.03        2.91    121.46 o 
  -4  11   9      869.60     1111.31    189.56 o 
  -3  11   9     2174.16     2405.69    202.49 o 
  -2  11   9      571.21      753.99    120.76 o 
  -1  11   9      449.27      484.35    159.52 o 
  -6   0  10     1419.70     1386.11    205.75 o 
  -5   0  10     2848.58     2831.56    219.25 o 
  -4   0  10     9231.24     9046.16    440.07 o 
  -3   0  10     1708.73     1540.08    260.84 o 
  -2   0  10     3200.45     3376.67    369.11 o 
  -1   0  10     8329.18     8559.09    675.82 o 
   0   0  10     1063.70     1240.52    249.16 o 
   1   0  10     2456.20     2417.29    334.17 o 
  -6   1  10     5791.88     5434.62    233.96 o 
  -5   1  10     4655.11     4430.80    198.04 o 
  -4   1  10      199.93      253.83     87.31 o 
  -3   1  10     8332.96     7859.95    332.45 o 
  -2   1  10     5601.13     5591.97    350.91 o 
  -1   1  10      113.93      189.74    117.83 o 
   0   1  10     5403.21     5403.59    352.25 o 
  -6   2  10      130.22      164.09     90.74 o 
  -5   2  10     1898.64     1800.25    151.98 o 
  -4   2  10     2793.03     2613.92    173.33 o 
  -3   2  10      269.66      276.20     91.85 o 
  -2   2  10     1101.23     1138.30    163.71 o 
  -1   2  10     3223.13     3199.53    256.10 o 
   0   2  10      422.85      443.83    138.51 o 
  -6   3  10     1572.44     1424.26    151.94 o 
  -5   3  10      261.87      259.29     94.59 o 
  -4   3  10      438.66      491.56    101.35 o 
  -3   3  10     1500.44     1589.25    142.24 o 
  -2   3  10      480.43      559.88     98.63 o 
  -1   3  10      167.70      180.13    119.75 o 
   0   3  10     1063.38     1194.23    182.78 o 
  -6   4  10       79.25      129.69     95.43 o 
  -5   4  10      511.67      594.93    111.49 o 
  -4   4  10      308.82      388.89     98.08 o 
  -3   4  10      150.78      212.55     89.83 o 
  -2   4  10      871.42      891.10    112.24 o 
  -1   4  10      167.40      196.61    124.36 o 
   0   4  10      103.89      165.35    125.08 o 
  -6   5  10        6.32       15.33    113.87 o 
  -5   5  10       82.11       98.86     95.48 o 
  -4   5  10      188.72      209.58     94.33 o 
  -3   5  10       10.98       14.79     80.98 o 
  -2   5  10      252.01      268.84     89.68 o 
  -1   5  10      493.76      581.22    102.44 o 
   0   5  10       29.92       41.49    114.40 o 
  -5   6  10      255.91      350.54    110.14 o 
  -4   6  10     1160.33     1319.67    144.72 o 
  -3   6  10      442.79      515.69    107.72 o 
  -2   6  10      123.30      188.07     89.73 o 
  -1   6  10     1102.39     1043.67    122.61 o 
  -4   7  10      238.05      323.51    109.21 o 
  -3   7  10     4940.81     5025.79    258.91 o 
  -2   7  10     2338.79     2411.75    170.28 o 
  -1   7  10      241.69      307.49    144.72 o 
  -3   8  10      179.34      231.65    120.17 o 
                                                 
